# Supplementary material for: Genome-wide characterization of C2H2 zinc-finger gene family provides insight into the mechanisms and evolution of the dehydration–rehydration responses in Physcomitrium and Arabidopsis
Source: Front Plant Sci. 2022 Oct 3;13:953459. doi: 10.3389/fpls.2022.953459 (PMC9574186; doi:10.3389/fpls.2022.953459)
Supplement: Supplementary file 2 [file Table_1.xlsx]

## Sheet: Supplementary Table 1
Supplementary Table 1. RNA-Seq information of P. patens and A. thaliana during dehydration and rehydration.
		MDH						SDH/DDH						PRE						FRE
		Cuffdiff		DeSeq		edgeR		Cuffdiff		DeSeq		edgeR		Cuffdiff		DeSeq		edgeR		Cuffdiff		DeSeq		edgeR
gene	locus	log2FC	q_value	log2FC	padj	log2FC	FDR	log2FC	q_value	log2FC	padj	logFC	FDR	log2FC	q_value	log2FC	padj	logFC	FDR	log2FC	q_value	log2FC	padj	logFC	FDR
Pp3c21_1210	Chr21:821353-825140	-5.28986	0.0145892	-5.31177	2.16e-17	-5.23365	2.71e-28	-7.16741	0.161518	-7.25144	1.84e-19	-6.45253	7.92e-33	-1.50488	0.000104552	-1.55366	5.19e-07	-1.52644	1.03e-10	0.592275	0.00277308	0.624667	0.0246976	0.607632	0.00115322
Pp3c20_1230	Chr20:616199-619930	-0.118432	0.407415	-0.102624	0.892901	-0.131653	0.399198	-0.720398	8.52e-05	-0.729299	1.79e-09	-0.739503	6.03e-17	-1.88557	0.000104552	-1.89471	2.23e-76	-1.87111	3.24e-76	-0.314265	0.00791081	-0.317698	0.00803166	-0.31212	0.00186241
Pp3c27_4140	Chr27:2325021-2328331	0.513926	0.00030073	0.519982	0.00952421	0.490712	0.00134653	0.346436	0.0058574	0.349453	0.0659355	0.326471	0.00549757	1.31431	0.000104552	1.30327	1.26e-27	1.31768	9.83e-35	-0.169757	0.235942	-0.189113	0.342689	-0.187966	0.182051
Pp3c1_8210	Chr1:6028866-6031364	0.524342	1	0.422692	0.523544	NA	NA	-3.04551	1	-3.10765	0.00492633	NA	NA	2.07073	0.000104552	2.04377	3.19e-08	2.09769	1.41e-12	0.836353	1	0.826781	0.169934	NA	NA
Pp3c12_26180	Chr12:17356412-17361770	1.5302	0.000105084	1.54593	0.00202822	1.51182	1.87e-15	1.02089	8.52e-05	1.00468	4.07e-18	0.997715	3.59e-30	-0.133628	0.559403	-0.188087	0.0991295	-0.169227	0.0936157	0.155735	0.528471	0.21382	0.0664515	0.222784	0.0419667
Pp3c12_7700	Chr12:5371639-5372472	0.846401	0.0135534	0.749549	0.0966959	0.716274	0.0106102	1.22588	8.52e-05	1.08626	5.79e-06	1.08425	3.13e-11	1.15474	0.000104552	0.827278	0.000216056	0.837875	3.05e-06	0.425597	0.190598	0.470213	0.0715368	0.497109	0.0156369
Pp3c13_23600	Chr13:16526411-16531520	0.78689	0.000105084	0.738454	6.51e-06	0.710365	1.12e-09	0.274244	0.0155341	0.290385	0.00632115	0.286867	0.0046713	-0.336725	0.00552192	-0.330451	0.00232628	-0.308623	0.00440746	1.22681	0.000150113	1.24791	1.23e-11	1.25363	2.24e-27
Pp3c14_21120	Chr14:13694902-13698753	0.756605	0.000105084	0.782571	3.99e-06	0.752538	9.15e-10	1.30149	8.52e-05	1.33095	5.71e-25	1.32352	6.73e-39	-0.132652	0.320617	-0.120535	0.254334	-0.110618	0.338539	0.290844	0.0268328	0.24502	0.0818553	0.249243	0.0214377
Pp3c14_26080	Chr14:16721460-16725916	-1.02774	0.000105084	-1.09795	5.96e-11	-1.12833	5.06e-21	-0.165136	0.155921	-0.253439	0.0402652	-0.26578	0.00660091	-0.721119	0.000104552	-0.74545	6.49e-14	-0.725331	8.83e-13	-0.381867	0.00187183	-0.388121	0.00124945	-0.383079	0.000197898
Pp3c26_4140	Chr26:2086798-2092384	-1.15105	0.0175859	-2.0217	2.57e-34	-2.05109	9.25e-66	-0.875462	0.0152115	-1.79982	4.18e-50	-1.82333	2.09e-70	-0.717539	0.054436	-1.19669	5.22e-39	-1.17886	1.03e-30	-0.481909	0.151255	-0.920083	6.58e-17	-0.913446	7e-21
Pp3c4_17700	Chr4:12186510-12191634	-0.0783885	0.587441	-0.158352	0.337233	-0.190065	0.17636	0.568291	8.52e-05	0.513291	2.11e-05	0.504382	2.95e-07	-0.255477	0.0363388	-0.306016	0.00195584	-0.292682	0.00372842	0.121228	0.353066	0.0935198	0.545163	0.0981629	0.41605
Pp3c1_16920	Chr1:12730876-12734981	-1.3475	0.000105084	-1.29189	3.05e-10	-1.31093	2.07e-11	-2.933	8.52e-05	-2.95452	4.16e-50	-2.95507	1.03e-89	-0.896517	0.000104552	-0.875211	3.8e-12	-0.860441	1.37e-15	-0.574327	0.000150113	-0.532387	0.00028602	-0.528417	2.05e-06
Pp3c10_4090	Chr10:2958930-2970617	-1.12901	0.000105084	-1.50431	1.62e-06	-1.52224	3.07e-10	-1.77642	8.52e-05	-1.99577	1.18e-10	-1.9987	1.59e-16	-0.547725	0.00406539	-0.728316	0.00372583	-0.696831	0.000401672	-1.56927	0.000150113	-1.759	2.24e-09	-1.73845	1.39e-13
Pp3c19_21390	Chr19:14191211-14200926	1.55377	0.000105084	1.54559	2.06e-18	1.52524	2.25e-25	2.05738	8.52e-05	2.0326	2.79e-49	2.03934	3.56e-67	-0.79336	0.000104552	-0.809747	1.93e-05	-0.814349	5.07e-06	-0.636411	0.000150113	-0.648015	0.000728996	-0.634049	2.14e-05
Pp3c20_14750	Chr20:9734440-9739438	0.820927	0.000105084	0.718867	0.0018782	0.692998	1.75e-05	1.97528	8.52e-05	1.93664	8.74e-14	1.93649	6.15e-37	0.381823	0.044091	0.345945	0.0590393	0.370306	0.00903658	0.419449	0.0395423	0.355595	0.0939671	0.369994	0.0149632
Pp3c22_2200	Chr22:1464794-1470279	-0.90655	0.000105084	-0.86323	3.12e-06	-0.88811	7.24e-12	-1.07989	8.52e-05	-1.10077	2.16e-13	-1.09304	4.42e-23	0.0774858	0.537247	0.0665638	0.451733	0.0902092	0.429679	-0.223456	0.0824848	-0.196818	0.232289	-0.195098	0.153578
Pp3c5_20980	Chr5:14705670-14711021	-1.4302	0.000105084	-1.35797	3.13e-14	-1.38127	2.04e-18	-1.65782	8.52e-05	-1.68064	1.19e-34	-1.69782	3.2e-62	-0.816	0.000104552	-0.830035	2.52e-16	-0.81334	3.7e-17	-1.00441	0.000150113	-0.967531	3.81e-16	-0.968936	1.75e-18
Pp3c6_10870	Chr6:6943801-6946645	-1.42619	0.000105084	-1.39514	1.76e-07	-1.40599	9.72e-12	-0.122227	0.501847	-0.170586	0.521055	-0.17217	0.25808	-0.80538	0.000104552	-0.93093	1.61e-07	-0.940049	1.66e-09	-0.173771	0.378374	-0.294568	0.205674	-0.312315	0.171899
Pp3c6_10890	Chr6:6942697-6946995	-1.42619	0.000105084	-1.39514	1.76e-07	-1.40599	9.72e-12	-0.122227	0.501847	-0.170586	0.521055	-0.17217	0.25808	-0.80538	0.000104552	-0.93093	1.61e-07	-0.940049	1.66e-09	-0.173771	0.378374	-0.294568	0.205674	-0.312315	0.171899
Pp3c15_17790	Chr15:11719103-11722781	-1.96503	0.000105084	-1.87564	3.66e-25	-1.90433	7.83e-44	-1.29348	8.52e-05	-1.4536	1.33e-24	-1.45223	1.57e-34	-1.29313	0.000104552	-1.31102	6.16e-32	-1.28205	8.42e-34	-0.815556	0.000150113	-0.768122	1.39e-09	-0.758829	3.98e-13
Pp3c9_22230	Chr9:15047592-15053900	-1.0364	0.000105084	-1.03285	3.12e-09	-1.05708	1.8e-15	-0.498099	8.52e-05	-0.569731	0.000264207	-0.568572	3.95e-07	-1.3947	0.000104552	-1.41363	1.16e-37	-1.39284	6.42e-40	-0.623549	0.000150113	-0.592171	1.01e-06	-0.58317	1.17e-08
Pp3c20_17760	Chr20:11592476-11595544	0.492658	0.000582684	0.42371	0.0677473	0.397339	0.0165319	0.601985	8.52e-05	0.594844	1.56e-05	0.598866	3.52e-07	-1.04548	0.000104552	-1.09296	5.92e-17	-1.06399	3.88e-20	0.374361	0.00299443	0.324642	0.0107488	0.33606	0.00477057
Pp3c1_23930	Chr1:17634789-17639173	0.0130222	0.939989	0.117487	0.695463	0.0866399	0.616257	0.398707	0.00377453	0.382415	0.0197372	0.388786	0.0105661	2.4064	0.000104552	2.38881	1.31e-79	2.4066	1.85e-99	0.330074	0.0167991	0.307034	0.130911	0.303156	0.0359029
Pp3c2_11820	Chr2:7943263-7947991	0.330555	0.0199207	0.282848	0.146471	0.252579	0.0523712	-0.122098	0.334757	-0.12103	0.427401	-0.13624	0.194772	2.09983	0.000104552	2.07661	7.45e-71	2.09212	7.78e-76	0.345762	0.00480136	0.291416	0.0619531	0.288141	0.00647146
Pp3c2_6080	Chr2:3987524-3991766	0.614955	0.000105084	0.5833	0.00245895	0.548901	6.05e-05	0.732876	8.52e-05	0.719825	1.56e-05	0.714209	8.17e-09	2.56328	0.000104552	2.54702	1.26e-99	2.55961	2.88e-101	0.168561	0.232392	0.150156	0.686953	0.144411	0.32334
Pp3c15_8160	Chr15:5183956-5186941	0.818342	0.000105084	0.993688	0.000451548	0.968789	5.15e-08	0.359485	0.00655346	0.357894	0.0785605	0.334023	0.0132337	1.36318	0.000104552	1.36839	1.46e-28	1.38584	5.23e-35	0.442288	0.00117428	0.491797	0.00319306	0.497123	0.000170987
Pp3c9_13030	Chr9:8756208-8759436	-1.44121	0.000105084	-1.40199	0.000125623	-1.44653	4.68e-08	-2.98192	8.52e-05	-2.95408	3.36e-12	-3.06174	1.21e-20	-0.153287	0.430866	-0.169878	0.569718	-0.158102	0.449799	-0.438948	0.0473087	-0.414557	0.163957	-0.439929	0.0558608
Pp3c2_20240	Chr2:13029967-13034512	-0.0996933	0.498779	-0.0123671	0.957936	-0.0393818	0.78652	1.06754	8.52e-05	1.08259	6.03e-22	1.07762	1.3e-31	-0.41513	0.000104552	-0.404715	5.59e-05	-0.391247	4.57e-05	-0.18801	0.143005	-0.102265	0.558979	-0.0954815	0.377248
Pp3c1_32440	Chr1:22906573-22909491	-1.46124	0.000105084	-1.37423	7.36e-07	-1.37527	8.27e-09	-6.13242	0.0585755	-6.1931	4.68e-43	-6.36724	3.45e-69	-2.97681	0.000104552	-2.99297	1.75e-34	-2.96154	3.61e-52	-1.08015	0.000150113	-1.00864	5.09e-06	-0.992661	6.1e-08
Pp3c17_13620	Chr17:9515967-9518428	2.14653	0.000105084	2.1524	1.06e-21	2.12421	2.95e-36	-6.18	0.179231	-6.17985	3.43e-25	-5.60682	6.5e-44	-1.59966	0.000104552	-1.59899	7.82e-10	-1.58763	3.15e-15	-1.7436	0.000150113	-1.71594	1.98e-08	-1.66706	5.13e-14
Pp3c22_9680	Chr22:5996929-6001276	1.36677	0.000105084	1.29835	3.44e-09	1.25848	2.68e-15	0.757608	8.52e-05	0.686124	0.00214382	0.649546	6.27e-06	2.34742	0.000104552	2.30929	2.03e-65	2.31303	2.23e-83	0.637172	0.000150113	0.614883	0.0042089	0.603187	6.86e-05
Pp3c11_24630	Chr11:16079618-16091224	-0.771227	0.000105084	-0.835706	1.02e-06	-0.862773	2.61e-12	-0.0821475	0.478932	-0.121581	0.377629	-0.131996	0.181982	-0.371072	0.00173056	-0.40471	0.000425313	-0.382014	0.00052116	-1.10317	0.000150113	-1.14063	3.17e-15	-1.1405	4.63e-17
Pp3c20_10060	Chr20:6129078-6132842	0.223406	0.269416	0.358234	0.242184	0.335544	0.112682	-1.31899	8.52e-05	-1.35449	7.88e-10	-1.39188	2.57e-17	-0.483492	0.0110311	-0.452268	0.0172167	-0.414195	0.00295952	0.163588	0.407112	0.166914	0.463139	0.170731	0.232706
Pp3c3_5480	Chr3:3571480-3574376	-1.36381	0.000105084	-1.37965	4.65e-09	-1.3977	1.7e-15	-2.08875	8.52e-05	-2.24772	2.87e-24	-2.30856	4.85e-33	-0.956085	0.000104552	-1.02965	2.16e-10	-1.00943	4e-13	0.157126	0.446538	0.146789	0.305168	0.168488	0.314869
Pp3c16_3030	Chr16:1998096-2008588	-1.13496	0.000105084	-1.23172	3.22e-14	-1.25905	9.79e-29	-0.662495	8.52e-05	-0.702898	6.36e-09	-0.706116	1.07e-14	-0.542628	0.000104552	-0.580927	3.42e-10	-0.561	2.69e-07	-1.36135	0.000150113	-1.42852	1.09e-39	-1.42771	2.04e-33
Pp3c3_2100	Chr3:1254279-1259084	1.04481	0.000105084	1.01274	3.3e-09	0.984096	9.71e-18	1.54829	8.52e-05	1.51386	4.29e-34	1.50596	1.05e-58	-0.274986	0.0304429	-0.297855	0.010003	-0.290466	0.0108205	-0.331142	0.0136183	-0.342103	0.0185964	-0.343203	0.00308619
Pp3c18_21380	Chr18:15020246-15025319	-4.23488	0.00030073	-4.30415	5.3e-17	-4.28927	2.77e-27	-4.54263	0.00161171	-4.64714	1.49e-18	-4.60976	3.42e-31	-1.23712	0.000104552	-1.27934	1.6e-05	-1.19939	9.64e-09	0.986972	0.000150113	0.987091	5.35e-06	0.999267	5.98e-10
Pp3c19_5900	Chr19:3325297-3328890	-4.69791	0.00454689	-4.66177	8.75e-20	-4.50308	2.16e-29	-5.51097	0.0349145	-5.55143	1.93e-23	-5.5009	1.69e-33	-3.61139	0.000104552	-3.61295	7.21e-21	-3.52185	1.13e-32	-0.967068	0.000150113	-0.915117	0.0019553	-0.891714	6.98e-05
Pp3c7_24100	Chr7:16251196-16254841	-2.4389	0.000105084	-2.2787	9.25e-10	-2.24121	1.06e-16	-7.67601	0.161518	-7.74931	3.1e-27	-6.94013	1.6e-46	1.69216	0.000104552	1.68655	7.83e-16	1.71306	3.64e-28	0.0658003	0.751741	0.128662	0.825163	0.113507	0.582555
Pp3c13_15520	Chr13:11241466-11245624	1.673	0.000105084	1.6911	8.09e-25	1.66298	6.12e-43	2.15335	8.52e-05	2.12071	4.31e-78	2.11223	2.63e-131	0.505652	0.000104552	0.492207	0.00908861	0.504502	4.22e-05	-0.56718	0.000150113	-0.538796	3.08e-05	-0.533733	8.49e-08
Pp3c3_21440	Chr3:14746480-14750338	0.312206	0.0741529	0.381255	0.279826	0.362175	0.140155	-1.79131	8.52e-05	-1.84003	5e-11	-1.81364	1.17e-20	-0.00513687	0.972701	0.00108884	0.959379	0.0337434	0.903224	0.628688	0.000150113	0.673297	0.18186	0.670521	0.00434547
Pp3c12_5100	Chr12:3595213-3601241	-1.81181	0.000105084	-1.64466	1.4e-22	-1.66947	1.53e-41	-1.3104	8.52e-05	-1.30273	1.68e-27	-1.323	4.87e-40	-1.90323	0.000104552	-1.94453	5.91e-84	-1.923	2.78e-86	-1.09046	0.000150113	-1.21691	5.85e-27	-1.21128	8.35e-40
Pp3c4_15820	Chr4:10972050-10979412	2.22861	0.000105084	1.79057	1.63e-31	1.76313	7.94e-53	3.5168	8.52e-05	3.09049	6.61e-113	3.08289	2.66e-218	-0.136613	0.31759	-0.389504	0.0306116	-0.379288	0.0181787	-0.595843	0.000150113	-0.755954	3.65e-10	-0.746146	1.2e-13
Pp3c4_15830	Chr4:10972038-10979412	2.22861	0.000105084	1.79057	1.63e-31	1.76313	7.94e-53	3.5168	8.52e-05	3.09049	6.61e-113	3.08289	2.66e-218	-0.136613	0.31759	-0.389504	0.0306116	-0.379288	0.0181787	-0.595843	0.000150113	-0.755954	3.65e-10	-0.746146	1.2e-13
Pp3c7_7980	Chr7:4991110-4994629	0.612416	0.000105084	0.62174	0.000879023	0.589685	9.79e-05	1.37225	8.52e-05	1.39322	2.98e-25	1.38037	2.26e-38	0.364357	0.00520135	0.354089	0.00860013	0.364975	0.00109541	-0.561171	0.000150113	-0.574832	0.000121871	-0.587525	8.42e-05
Pp3c15_4950	Chr15:3104921-3107833	0.790056	0.000673309	0.985261	0.000298641	0.934942	2.26e-06	0.716442	0.00175721	0.754757	0.00280247	0.728125	1.75e-05	1.32381	0.000104552	1.53998	3.33e-17	1.53386	4.29e-25	0.462284	0.0551699	0.416302	0.170591	0.419344	0.0642261
Pp3c14_26000	Chr14:16652568-16654019	2.2996	0.000105084	2.1977	2.32e-06	2.24186	3.33e-09	0.537497	1	0.53545	0.340965	NA	NA	0.81847	1	0.794219	0.126797	NA	NA	0.795431	1	0.747	0.254153	NA	NA
Pp3c2_4670	Chr2:3067202-3068682	1.79841	0.000105084	1.74207	2.34e-14	1.71475	7.28e-32	1.35382	8.52e-05	1.3465	6.98e-27	1.33787	8.32e-48	2.17032	0.000104552	2.18192	8.33e-97	2.19619	6.1e-89	0.477435	0.000150113	0.443541	0.00960702	0.441395	0.00033056
Pp3c24_2500	Chr24:1764212-1767499	0.238189	0.193937	0.249986	0.372091	0.223188	0.314242	-3.92467	8.52e-05	-3.98045	2.61e-26	-4.02211	1.29e-42	-0.660064	0.000104552	-0.667232	0.000889348	-0.658197	5.94e-05	0.884308	0.000150113	0.924318	4.04e-07	0.920695	3.91e-10
Pp3c4_16130	Chr4:11159205-11162160	1.12036	0.000105084	1.12061	0.0006387	1.09266	1.23e-06	1.34263	8.52e-05	1.29938	9.16e-06	1.29154	1.9e-09	1.28073	0.000104552	1.26671	8.82e-07	1.31679	3.41e-09	0.421612	0.0987285	0.390254	0.33649	0.395747	0.135713
Pp3c10_3440	Chr10:2620127-2622065	-2.09385	0.00258008	-1.81027	0.000131557	-1.79129	3.63e-08	-2.17553	0.000483751	-2.72085	1.62e-07	-2.62868	1.54e-13	-2.18876	0.00965091	-2.13366	1.35e-07	-2.02216	1.16e-12	-1.07138	0.0770304	-1.00578	0.0115688	-0.982162	0.00031028
Pp3c11_13030	Chr11:8526356-8527915	2.13684	0.000105084	2.41798	7.21e-08	2.39079	4.95e-29	0.722044	0.000713895	0.776706	0.00240377	0.743298	4.54e-05	-0.662719	0.00447568	-0.606822	0.0397642	-0.548518	0.00819609	0.409924	0.0612484	0.50706	0.0394097	0.532858	0.0122301
Pp3c7_19440	Chr7:13416183-13418061	0.777242	0.000105084	0.784827	0.000326339	0.758005	1.39e-06	-1.30842	8.52e-05	-1.31219	5.24e-08	-1.35867	4.35e-13	-0.455223	0.00249599	-0.472622	0.0260396	-0.431866	0.0039043	0.572195	0.000288364	0.583099	0.000815059	0.60197	0.000189002
Pp3c11_18160	Chr11:12040628-12046341	0.633467	0.000105084	0.541933	0.00142903	0.513366	4.9e-06	0.9352	8.52e-05	0.92092	3.57e-14	0.907868	1.94e-26	-0.065695	0.610033	-0.098509	0.368597	-0.0836613	0.415312	-0.0479939	0.728513	-0.10706	0.487508	-0.103394	0.339637
Pp3c17_17640	Chr17:11939392-11943552	0.703546	0.000105084	0.710062	5.85e-05	0.677903	8.35e-08	0.479469	8.52e-05	0.451849	0.00296894	0.44615	0.000242581	-0.208964	0.09417	-0.228753	0.0621084	-0.211509	0.0740158	0.345599	0.00693373	0.370282	0.00693823	0.372696	0.000892696
Pp3c2_32900	Chr2:21797722-21798916	-4.33326	1	-4.35496	0.00121048	NA	NA	-1.12746	1	-1.2036	0.127404	NA	NA	-0.210079	1	-0.24421	0.810749	NA	NA	-1.28393	1	-1.27801	0.174786	NA	NA
Pp3c26_13140	Chr26:8118335-8119856	#NAME?	1	#NAME?	0.458127	NA	NA	#NAME?	1	#NAME?	0.469993	NA	NA	#NAME?	1	#NAME?	0.269447	NA	NA	-1.85714	1	-1.80255	0.697639	NA	NA
Pp3c3_5040	Chr3:3315105-3315941	0	1	NA	NA	NA	NA	inf	1	Inf	0.935933	NA	NA	0	1	NA	NA	NA	NA	0	1	NA	NA	NA	NA
Pp3c4_20180	Chr4:13629099-13630953	-0.0796125	0.600689	-0.203407	0.334491	-0.233893	0.120034	0.145928	0.235901	0.151569	0.334727	0.147754	0.263042	0.569764	0.000104552	0.550208	0.00339544	0.569293	1.46e-05	0.196976	0.128843	0.115217	0.51876	0.117628	0.347565
Pp3c10_1440	Chr10:1256303-1258989	0.532775	0.000395584	0.433956	0.032199	0.402991	0.00297237	0.765297	8.52e-05	0.727995	5.43e-05	0.731954	1.81e-08	0.908506	0.000104552	0.884524	4.12e-10	0.908944	6e-14	0.139877	0.341984	0.0847522	0.711694	0.0886016	0.490667
Pp3c18_22010	Chr18:15331889-15337574	0.637171	0.000105084	0.751712	0.0240844	0.724334	0.000149772	0.178481	0.153174	0.172063	0.251141	0.18294	0.24967	-0.814338	0.000104552	-0.796128	9.83e-08	-0.789846	3.88e-09	-0.625442	0.000150113	-0.560644	0.00196623	-0.548757	7.35e-05
Pp3c2_19390	Chr2:12514966-12517306	-0.444048	0.00841872	NA	NA	NA	NA	-1.5646	8.52e-05	NA	NA	NA	NA	0.461083	0.00198804	NA	NA	NA	NA	-0.504364	0.00364322	NA	NA	NA	NA
Pp3c2_22070	Chr2:14580942-14586208	-0.506053	0.000105084	-0.371941	0.453392	-0.405518	0.0516138	-0.39495	0.000327281	-0.429986	0.000166018	-0.443102	2.82e-07	-0.623015	0.000104552	-0.626175	6.33e-12	-0.608356	3.96e-09	-0.588199	0.000150113	-0.54038	1.35e-06	-0.53467	2.04e-08
Pp3c20_6860	Chr20:4173975-4176953	-0.993313	0.000105084	-1.05893	9.97e-09	-1.08609	6.93e-15	-0.581277	8.52e-05	-0.627923	4.26e-06	-0.649301	4.62e-10	-0.496598	0.000104552	-0.540343	1.87e-06	-0.520735	6.33e-07	-0.240492	0.0736216	-0.380673	0.00506069	-0.376642	0.000374985
Pp3c5_3270	Chr5:2122575-2126153	0.514615	0.00030073	0.463874	0.0160541	0.432126	0.00149716	0.760404	8.52e-05	0.749027	5.56e-08	0.741383	3.49e-12	0.732084	0.000104552	0.705305	1.43e-09	0.716076	1.69e-12	-0.591439	0.000150113	-0.649259	0.00329256	-0.658535	0.00107699
Pp3c9_18370	Chr9:12366118-12369738	-0.115676	0.494742	-0.128535	0.837591	-0.147011	0.451276	-0.333565	0.0398578	-0.427965	0.0194371	-0.45812	0.00299007	-0.20082	0.190986	-0.187652	0.325472	-0.163229	0.204662	0.144628	0.341023	0.184841	0.293024	0.198306	0.228123
Pp3c20_8930	Chr20:5376876-5380229	0.394214	0.00957662	0.318224	0.143726	0.290494	0.0534834	0.0112575	0.938582	-0.0487109	0.874323	-0.0578228	0.670017	-0.0876537	0.572422	-0.177089	0.36815	-0.149656	0.237353	0.355316	0.0147319	0.295169	0.0829255	0.30465	0.0293889
Pp3c4_18030	Chr4:12377190-12380179	0.304069	0.0338567	0.247473	0.153837	0.224635	0.123041	0.563016	8.52e-05	0.554596	7.8e-05	0.543637	1.05e-06	0.370104	0.00207244	0.339681	0.00359772	0.356344	0.00160599	0.107832	0.445027	0.048598	0.774167	0.0574126	0.697509
Pp3c1_20230	Chr1:15309322-15314169	-0.0572823	0.69892	-0.00176978	0.921826	-0.0305382	0.838486	-0.0854749	0.467769	-0.137398	0.470365	-0.1403	0.148277	-0.896208	0.000104552	-0.904797	4.72e-22	-0.891558	2.46e-20	-0.0526959	0.701707	-0.00267992	0.996999	0.00375964	0.990741
Pp3c18_1910	Chr18:1731977-1733470	0.167271	0.595706	-0.0811425	0.989937	-0.0852276	0.760581	-0.933253	0.0162608	-1.19092	0.00176544	-1.22383	6.85e-05	0.346888	0.216497	0.241903	0.471209	0.252827	0.299001	0.432978	0.159572	0.381216	0.157967	0.428216	0.0901663
Pp3c8_250	Chr8:57800-69073	0.699188	0.000105084	0.622156	0.000363394	0.594801	9.14e-06	0.616783	8.52e-05	0.581742	7.72e-05	0.57797	6.89e-07	0.536045	0.000104552	0.519941	1.71e-06	0.540644	3.15e-07	-0.0308581	0.842122	-0.0378016	0.890881	-0.0332591	0.831767
Pp3c19_9880	Chr19:6213425-6223471	-0.41328	0.0699898	-0.589165	0.0015485	-0.61684	8.16e-07	-0.0565327	0.792658	-0.356022	0.0139943	-0.364397	0.000224453	-0.39134	0.0318091	-0.422497	0.000257655	-0.402587	5.17e-05	-0.813031	0.000150113	-0.737684	2.69e-08	-0.737667	2.1e-12
Pp3c19_9910	Chr19:6213662-6223487	-0.41328	0.0699898	-0.589165	0.0015485	-0.61684	8.16e-07	-0.0565327	0.792658	-0.356022	0.0139943	-0.364397	0.000224453	-0.39134	0.0318091	-0.422497	0.000257655	-0.402587	5.17e-05	-0.813031	0.000150113	-0.737684	2.69e-08	-0.737667	2.1e-12
Pp3c19_9920	Chr19:6216994-6223633	-0.41328	0.0699898	-0.589165	0.0015485	-0.61684	8.16e-07	-0.0565327	0.792658	-0.356022	0.0139943	-0.364397	0.000224453	-0.39134	0.0318091	-0.422497	0.000257655	-0.402587	5.17e-05	-0.813031	0.000150113	-0.737684	2.69e-08	-0.737667	2.1e-12
Pp3c22_17280	Chr22:11151183-11161130	-0.62501	0.000105084	-0.716949	6.89e-05	-0.745098	2.18e-09	-0.324881	0.00634431	-0.329981	0.0302414	-0.330289	0.00128793	-0.0694347	0.593239	-0.0970811	0.484145	-0.0774802	0.460997	-0.943261	0.000150113	-0.984871	1.12e-12	-0.991937	6.95e-12
Pp3c14_10540	Chr14:6672000-6674433	0.770452	0.000105084	0.697332	7.32e-05	0.671393	7.82e-08	0.307632	0.0264688	0.319708	0.0351349	0.309103	0.0023742	0.98868	0.000104552	1.00016	4.41e-21	1.01832	1.95e-26	0.758146	0.000150113	0.8055	1.52e-10	0.814754	1.11e-16
Pp3c3_280	Chr3:78619-82143	0.110242	0.496081	-0.0394506	0.974389	-0.0721009	0.741416	0.20054	0.0957269	0.123888	0.643754	0.108747	0.469954	0.823443	0.000104552	0.762275	3.47e-06	0.772969	1.68e-08	0.0740802	0.634362	0.0493644	1	0.0441163	0.796662
Pp3c23_4130	Chr23:2702543-2706834	-0.29706	0.127486	-0.114831	0.751737	-0.140717	0.332801	-0.518816	0.000483751	-0.398834	0.00344639	-0.405708	1.04e-05	0.176603	0.207049	-0.216154	0.0330677	-0.201882	0.0689261	-0.0201804	0.911013	-0.170193	0.202625	-0.167211	0.156322
Pp3c11_11920	Chr11:7717934-7726970	-0.0782357	0.605139	-0.17369	0.387457	-0.202202	0.151649	0.718407	8.52e-05	0.701018	7.43e-09	0.698455	2.85e-13	0.383171	0.000944155	0.350846	0.000651288	0.370177	0.000166689	-0.299625	0.0169827	-0.334696	0.0158717	-0.330177	0.00213291
Pp3c5_21100	Chr5:14804041-14809834	0.222376	0.117239	0.139526	0.547015	0.108568	0.391362	0.400341	0.000406091	0.351997	0.00812968	0.343375	0.000284573	0.854024	0.000104552	0.819474	4.03e-17	0.837413	5.43e-16	-0.334589	0.00887358	-0.389239	0.015505	-0.394458	0.00801478
Pp3c4_170	Chr4:68853-72186	0.709395	0.000105084	0.633455	0.000297606	0.604728	5.69e-07	0.933508	8.52e-05	0.873378	2.92e-12	0.864434	4.65e-24	0.0649865	0.620354	0.0231842	0.927696	0.039281	0.704768	0.0551374	0.703912	0.0530972	0.733515	0.0612892	0.622683
Pp3c11_480	Chr11:153940-157798	-0.770618	0.00771436	-0.81498	0.000534252	-0.85094	3.6e-06	-0.5829	0.0180421	-0.590245	0.00426911	-0.599237	0.000150665	0.480469	0.0440251	0.458112	0.00321141	0.476759	0.00101824	-0.121981	0.657012	-0.134994	0.457995	-0.144572	0.456911
Pp3c27_3670	Chr27:2071703-2082171	-0.18291	0.190244	-0.2861	0.116908	-0.314195	0.00719961	0.0929719	0.420651	0.0441256	0.834086	0.0325551	0.726386	0.0881451	0.491548	0.0540942	0.496504	0.0746731	0.496931	-0.70444	0.000150113	-0.767559	2.9e-11	-0.767998	8.25e-10
Pp3c2_16680	Chr2:11164836-11170131	0.294328	0.0364359	0.214662	0.29196	0.183044	0.142225	0.412325	0.000560091	0.371523	0.0119728	0.351035	0.000316667	0.370602	0.00241324	0.339735	0.00186239	0.353063	0.000452332	-0.323562	0.0127741	-0.410975	0.0302296	-0.414712	0.0102874
Pp3c25_12300	Chr25:8738003-8747920	-0.223501	0.544556	-0.348909	0.0576776	-0.380011	0.0225562	0.275505	0.37505	0.174332	0.232052	0.168873	0.0872521	0.132408	0.592479	0.205827	0.0534398	0.229897	0.0291886	-0.163939	0.461645	-0.0072945	0.96326	-0.00652245	0.98936
Pp3c13_22060	Chr13:15354068-15356160	0.964241	0.000105084	0.937874	8.17e-10	0.908155	2.88e-14	0.682664	8.52e-05	0.663455	6.2e-10	0.65552	5.34e-14	-0.559226	0.000104552	-0.575929	3.48e-11	-0.562014	9.2e-08	0.513906	0.000150113	0.471852	6.49e-05	0.477705	1.18e-05
Pp3c15_1090	Chr15:594848-596287	0.615394	0.000105084	0.599698	0.000100071	0.572083	7.83e-07	-0.213881	0.057205	-0.197757	0.147295	-0.204749	0.0206469	0.481233	0.000104552	0.499444	1.09e-08	0.515383	2.46e-06	0.869696	0.000150113	0.893989	8.23e-19	0.899558	1.67e-18
Pp3c19_17160	Chr19:11149123-11153905	0.782062	0.000105084	0.892212	0.0237202	0.860286	2.35e-06	0.378315	0.000406091	0.347691	0.00472103	0.343275	0.000180599	0.231624	0.055222	0.196472	0.0543428	0.215915	0.0257106	0.130707	0.320628	0.173701	0.185994	0.181164	0.0747872
Pp3c22_1400	Chr22:1024624-1029083	-0.66764	0.000105084	-0.443859	0.124711	-0.47354	0.00406159	-0.32478	0.00348935	-0.363533	0.00228932	-0.374563	2.07e-05	-0.860569	0.000104552	-0.845307	4.23e-19	-0.825741	7.29e-17	-0.4756	0.000288364	-0.382724	0.00195745	-0.374331	0.000372239
Pp3c23_7520	Chr23:5104686-5107489	0.611439	0.000582684	0.550493	0.0283082	0.514872	0.00248048	0.223311	0.179326	0.200136	0.471996	0.178473	0.231292	0.332888	0.0308643	0.314739	0.129839	0.319993	0.0219321	-0.0125665	0.950534	-0.0392344	0.859143	-0.0516	0.867787
Pp3c23_8430	Chr23:5730400-5735184	-0.879829	0.568283	-0.802244	0.0471603	-0.806936	0.00257069	-0.375415	0.660899	-0.454138	0.230658	-0.422106	0.052468	-1.21759	0.34669	-1.22733	2.59e-05	-1.22333	6.55e-08	-1.13052	0.496661	-1.09363	0.000104422	-1.07404	1.75e-06
Pp3c26_1250	Chr26:463155-464674	-0.153789	0.267866	-0.0890307	0.714121	-0.118475	0.352237	0.434565	8.52e-05	0.471061	6.06e-05	0.458734	1.05e-07	-0.593193	0.000104552	-0.586815	3.11e-11	-0.572222	4.97e-08	0.164283	0.184321	0.18733	0.131855	0.191211	0.0691899
Pp3c9_1130	Chr9:625236-626701	0.485745	0.00030073	0.496564	0.00473023	0.467021	0.000141388	0.430568	0.000247734	0.443236	0.000111687	0.437888	1.41e-05	0.284901	0.0147463	0.288147	0.00265448	0.30601	0.00227793	0.270356	0.0260042	0.280091	0.0292245	0.282674	0.0039436
Pp3c7_8710	Chr7:5635711-5646057	-0.326916	0.0671389	-0.5182	0.0105735	-0.542769	6.55e-05	-0.635232	8.52e-05	-0.654939	1.45e-05	-0.67368	1.59e-09	0.271491	0.0304429	0.239929	0.0348937	0.260567	0.0132082	-0.834957	0.000150113	-0.848211	4.23e-09	-0.8485	9.95e-10
Pp3c23_13220	Chr23:8856523-8861315	0.484332	0.000764656	0.406227	0.0440846	0.374132	0.00597903	-0.617546	8.52e-05	-0.695224	4.45e-05	-0.705968	4.11e-08	-0.205839	0.122125	-0.247578	0.107317	-0.222849	0.0735584	0.351355	0.00897225	0.345548	0.0337019	0.343531	0.00467702
Pp3c19_13370	Chr19:8753629-8758811	-0.240717	0.088763	-0.282013	0.156972	-0.308287	0.0147582	0.370644	0.00175721	0.370194	0.00135685	0.369512	0.000649898	-0.0179254	0.889904	-0.0488284	0.817007	-0.0291936	0.782857	-0.77004	0.000150113	-0.795434	2.76e-09	-0.784435	1.04e-13
AT1G27730	Chr1:9648140-9649073	0.885697	0.000107347	0.896355	0.000267078	0.958149	0.000130886	3.84765	9.38e-05	3.85791	3.32799e-210	3.9318	1.39e-171	2.49805	0.000113232	2.51769	3.85081e-63	2.55388	1.02e-54	2.11927	0.000282968	2.10626	1.08476e-20	2.12924	4.76e-10
AT5G04340	Chr5:1216130-1217106	2.39586	0.000107347	2.36252	2.26711e-14	2.44623	5.1e-15	3.87449	9.38e-05	3.8635	2.42382e-167	3.938	2.88e-158	3.57101	0.000113232	3.5977	7.45097e-62	3.64665	1.76e-59	1.90876	0.000282968	1.91184	1.05325e-13	1.94059	2.33e-08
AT3G19580	Chr3:6803165-6804233	2.78808	0.000107347	2.79202	1.20744e-42	2.86041	1.63e-42	5.32439	9.38e-05	5.33604	7.41936e-258	5.41752	3.24e-236	2.80361	0.000113232	2.80641	2.95135e-43	2.85704	1.08e-45	3.20142	0.000282968	2.93651	3.78219e-10	3.16251	2.1e-10
AT5G16470	Chr5:5379415-5380040	-0.316498	0.0928223	-0.325821	0.192036	-0.272311	0.284301	0.279391	0.0433232	0.275452	0.068853	0.343529	0.0149988	0.665357	0.000113232	0.656455	0.000291784	0.686152	9.35e-05	-0.702994	0.0314519	-0.708296	0.090848	-0.754143	0.088361
AT5G59820	Chr5:24102971-24103787	-0.447279	0.0282139	-0.435149	0.296769	-0.384435	0.314659	2.76578	9.38e-05	2.76075	4.63279e-58	2.83262	2.36e-62	3.30025	0.000113232	3.27391	9.44396e-44	3.32346	1.6e-43	1.78328	0.000282968	1.67129	1.39044e-08	1.70444	1.85e-06
AT1G55110	Chr1:20560283-20563171	1.56068	0.000107347	1.53193	1.85329e-18	1.59219	1.28e-15	1.83765	9.38e-05	1.83438	1.71227e-34	1.91111	9.85e-37	0.802727	0.000113232	0.782041	1.35725e-05	0.81923	3.22e-06	1.56738	0.000282968	1.44789	5.97946e-06	1.47885	7.65e-05
AT2G36930	Chr2:15509897-15511514	-0.259556	0.159255	-0.271865	0.209011	-0.217766	0.306861	-0.0916015	0.549692	-0.102575	0.593612	-0.032705	0.867471	0.707447	0.000113232	0.697454	3.37286e-05	0.729465	4.19e-06	-0.0816873	0.827768	-0.111366	0.747925	-0.128749	0.791982
AT1G04850	Chr1:1365117-1368844	1.02158	0.000107347	0.983683	7.7542e-09	1.04093	4.7e-08	0.863656	9.38e-05	0.862537	1.20392e-08	0.933558	7.63e-12	0.344944	0.0306587	0.266625	0.148064	0.29948	0.0864851	0.533463	0.0902129	0.43609	0.175972	0.430602	0.277191
AT3G05760	Chr3:1707899-1712165	0.557088	0.00241945	0.590203	0.0762788	0.652108	0.0285979	0.553598	0.000356082	0.644116	0.0074257	0.710334	0.00136989	0.889746	0.000113232	0.932412	4.12484e-05	0.964854	1.66e-06	-0.0120411	0.975881	0.0172812	0.974662	0.0036269	1
AT1G34370	Chr1:12550451-12552629	0.102619	0.587482	0.104702	0.650789	0.160063	0.49853	0.278094	0.0517274	0.281104	0.0671608	0.349977	0.0114427	0.0253344	0.883197	0.0183405	0.921004	0.049921	0.802325	-0.0482547	0.904583	-0.0394597	0.924721	-0.0551878	0.946052
AT2G32600	Chr2:13833544-13835663	0.813089	0.000107347	0.801362	8.97649e-05	0.858613	1.15e-05	0.926699	9.38e-05	0.93572	2.09164e-07	1.00686	5.89e-11	0.962954	0.000113232	0.989245	2.89212e-06	1.02922	2.2e-07	0.118416	0.744602	0.18315	0.584549	0.171948	0.704887
AT5G01160	Chr5:54009-55856	0.305481	0.112202	0.284147	0.308775	0.342861	0.167509	0.618592	9.38e-05	0.607065	0.000476035	0.67767	5.45e-06	0.335981	0.0396735	0.360513	0.0553295	0.394884	0.0242131	-0.215955	0.531783	-0.162567	0.7103	-0.181964	0.710827
AT2G02080	Chr2:518158-521707	1.6126	0.000107347	1.57797	2.65269e-18	1.63842	8.75e-17	1.01883	9.38e-05	0.98865	1.69714e-09	1.06311	1.03e-12	1.35923	0.000113232	1.33216	4.61589e-17	1.36822	5.04e-18	0.783373	0.00902428	0.715607	0.0161243	0.717253	0.0507056
AT2G41835	Chr2:17457785-17459568	1.8535	0.000107347	1.82192	2.01693e-11	1.89044	2.73e-15	2.65298	9.38e-05	2.64319	5.6825e-30	2.72084	2.11e-45	1.90147	0.000113232	1.88342	3.39967e-13	1.92758	1.2e-19	0.789788	0.0237828	0.713673	0.0942562	0.730991	0.0939174
AT1G24625	Chr1:8725882-8727212	-0.382556	0.0381502	-0.406815	0.0595109	-0.353313	0.112311	-1.49907	9.38e-05	-1.50534	1.46291e-22	-1.43826	2.91e-26	-0.0513391	0.767212	-0.0727621	0.741744	-0.0448345	0.839869	-0.457453	0.174228	-0.420895	0.377129	-0.45552	0.352476
AT5G66730	Chr5:26641651-26644402	1.39473	0.000107347	1.34029	1.45691e-12	1.40026	3.04e-13	1.29948	9.38e-05	1.26755	2.50456e-14	1.33951	2.78e-19	1.17251	0.000113232	1.15927	4.75071e-10	1.19769	2.13e-11	1.15185	0.000282968	1.06282	0.000316906	1.0746	0.00259101
AT1G30970	Chr1:11040280-11043751	1.06145	0.000107347	1.08542	9.28448e-07	1.14571	2.45e-08	0.973648	9.38e-05	0.966128	1.39824e-06	1.04128	5.14e-09	1.05218	0.000113232	1.07236	6.63082e-06	1.11687	5.49e-07	0.975283	0.00193023	1.00371	0.00738326	1.02747	0.0094786
AT5G03740	Chr5:981875-984200	-0.579328	0.000679361	-0.583865	0.0107521	-0.531343	0.0138066	-0.626271	9.38e-05	-0.642963	0.000134613	-0.574612	0.000105603	0.474806	0.00146933	0.510814	0.00146075	0.543664	0.000564377	-0.166978	0.633403	-0.110779	0.792304	-0.128942	0.803247
AT5G26610	Chr5:9375182-9377125	1.59365	0.000107347	1.52432	1.6974e-09	1.58949	2.69e-12	1.23796	9.38e-05	1.19587	3.63093e-07	1.27185	6.7e-11	0.458997	0.0177344	0.444162	0.119073	0.481591	0.0341853	1.1843	0.000282968	1.07955	0.0114233	1.11841	0.0093278
AT4G31420	Chr4:15243722-15247927	0.847294	0.000400267	0.730513	0.000254451	0.787768	4.73e-05	0.672098	0.000772009	0.595037	0.00155974	0.665072	2.09e-05	0.952093	0.000113232	0.826442	4.8085e-05	0.858636	1.75e-06	0.862608	0.0302808	0.707644	0.0328751	0.711797	0.0637223
AT1G14580	Chr1:4989562-4992732	-0.303509	0.1015	-0.271603	0.241179	-0.217096	0.340489	-0.301167	0.0397217	-0.274715	0.0971587	-0.205877	0.157278	1.5176	0.000113232	1.52373	2.9466e-31	1.55894	2.35e-25	0.0249114	0.951851	0.1323	0.790513	0.125162	0.839305
AT5G64610	Chr5:25825166-25830524	1.00257	0.000107347	1.00021	3.31823e-06	1.05997	1.35e-07	0.855873	9.38e-05	0.796618	0.000132943	0.867641	6.06e-07	0.0163067	0.943102	0.0129092	0.966177	0.042563	0.886756	0.591773	0.111114	0.510152	0.125838	0.509293	0.195984
AT4G16845	Chr4:9476142-9479878	1.60632	0.000107347	1.56599	6.69394e-11	1.62946	9.13e-14	1.59874	9.38e-05	1.58848	9.74739e-13	1.66812	3.9e-16	1.05712	0.000113232	1.04495	7.51319e-06	1.08554	1.18e-07	1.05757	0.000750128	0.877402	0.037215	0.902491	0.0343941
AT2G41940	Chr2:17507508-17508616	-1.63059	0.000107347	-1.60391	3.74822e-24	-1.55315	9.77e-16	-2.92513	9.38e-05	-2.89348	5.80502e-90	-2.82665	2.37e-84	-1.67385	0.000113232	-1.66439	1.18603e-33	-1.63643	1.66e-26	-0.520873	0.120113	-0.420631	0.240738	-0.447256	0.293469
AT3G46080	Chr3:16922752-16923247	#NAME?	1	1.62519	0.320588	3.90187	0.102291	#NAME?	9.38e-05	6.68649	2.78157e-09	8.4918	8.17e-30	#NAME?	0.000113232	6.39924	9.65835e-10	8.864	5.67e-31	#NAME?	0.000282968	2.23097	0.0244153	5.51634	0.00310525
AT2G24500	Chr2:10401034-10402934	0.47618	0.011404	0.42561	0.040632	0.481676	0.0136428	0.268919	0.0886466	0.278973	0.166847	0.348879	0.0288524	1.67098	0.000113232	1.61566	2.25634e-17	1.65107	4.01e-21	0.377188	0.239051	0.270397	0.394656	0.260315	0.543167
AT3G46090	Chr3:16926215-16926850	0.682745	1	0.631309	0.549926	0.755179	0.365686	4.39804	0.00413802	4.25782	1.63626e-12	4.41224	3.41e-33	6.98323	0.000113232	6.68514	1.05612e-36	6.97336	5.69e-86	3.82078	0.000965824	3.06522	1.2685e-05	3.72026	1.51e-06
AT1G55460	Chr1:20707477-20709024	0.907192	0.000107347	0.824708	0.000457655	0.882116	4.27e-05	0.935861	9.38e-05	0.878401	7.09867e-05	0.947455	7.22e-07	0.713051	0.000113232	0.643753	0.0117918	0.674662	0.00180576	0.735418	0.0214764	0.55528	0.171366	0.560122	0.192714
AT3G02790	Chr3:604844-605421	-2.08098	0.000107347	-2.01602	9.59956e-12	-1.97534	1.26e-13	-2.12443	9.38e-05	-2.11012	1.15896e-24	-2.04517	3.87e-34	-0.136301	0.429547	-0.104878	0.729151	-0.0793403	0.764693	-1.37688	0.000282968	-1.18791	0.0326029	-1.30519	0.0145523
AT3G45260	Chr3:16596380-16598698	1.33164	0.000107347	1.27561	9.46214e-13	1.33491	1.05e-12	0.270604	0.0801008	0.206002	0.366236	0.281876	0.184423	0.915125	0.000113232	0.882385	3.61269e-07	0.91896	4.17e-08	0.384939	0.234495	0.281251	0.512242	0.275633	0.56343
AT2G27100	Chr2:11572549-11576658	0.164497	0.391169	0.140707	0.541357	0.195106	0.367044	0.235545	0.123647	0.201359	0.27872	0.271021	0.0948289	-0.0677903	0.701613	-0.0628508	0.792798	-0.0317089	0.909752	0.251591	0.44557	0.186216	0.593544	0.174681	0.699761
AT3G57480	Chr3:21277935-21279354	0.658691	0.00452889	0.594268	0.0486426	0.654164	0.00963826	1.27418	9.38e-05	1.23475	6.36201e-06	1.3099	3.34e-09	1.15403	0.000113232	1.09907	4.05686e-05	1.13877	7.76e-08	0.138971	0.730444	0.0413804	0.937462	0.0274159	1
AT3G02860	Chr3:625162-627366	1.30315	0.000107347	1.21962	3.2042e-06	1.28175	2.87e-08	1.10087	9.38e-05	1.0369	1.0325e-05	1.10971	9.98e-10	0.468415	0.018702	0.44757	0.100707	0.480888	0.0216698	0.977447	0.00246536	0.79289	0.0594231	0.812697	0.056661
AT4G06634	Chr4:3764301-3766578	0.547405	0.00499552	0.567486	0.0132555	0.624907	0.00284636	0.555422	0.000935842	0.542202	0.00878909	0.612831	0.000237441	-0.116826	0.541286	-0.129255	0.630801	-0.0996768	0.668813	0.258967	0.452464	0.23051	0.502047	0.219912	0.631249
AT3G62240	Chr3:23033441-23036765	1.08155	0.000107347	1.06164	1.84132e-07	1.12148	1.01e-08	1.00823	9.38e-05	0.995502	2.29121e-07	1.07184	1.47e-09	-0.173291	0.336237	-0.183271	0.46504	-0.151026	0.486966	0.684848	0.0266962	0.62589	0.0989012	0.632695	0.122496
AT2G48100	Chr2:19670500-19673292	0.175194	0.371394	0.208915	0.374486	0.263881	0.2089	0.0357724	0.833214	0.029458	0.90387	0.0986093	0.628506	0.0444022	0.81434	0.0913918	0.734899	0.124638	0.588398	0.0896813	0.814366	0.0558923	0.883635	0.0425732	0.97508
AT5G40710	Chr5:16295035-16297004	0.142663	0.521707	0.0559342	0.880577	0.108171	0.743325	0.305551	0.108647	0.310079	0.317999	0.381875	0.139814	0.278194	0.174854	0.316458	0.286	0.352281	0.125253	0.0493801	0.906645	0.019533	0.968484	0.00504766	1
AT1G74250	Chr1:27920327-27922414	1.38849	0.000107347	1.33163	3.16261e-10	1.39202	2.98e-12	0.857409	9.38e-05	0.844409	4.1787e-05	0.91607	2.97e-08	0.381033	0.0375386	0.363141	0.120637	0.395673	0.0342288	1.18665	0.000282968	0.964318	0.0597325	1.01607	0.0411384
AT5G63280	Chr5:25367030-25370921	1.34865	0.00616964	1.24836	0.00456878	1.32703	0.000739694	1.1757	0.0102749	1.01794	0.0063401	1.10133	0.000895849	0.725704	0.0828391	0.62516	0.121945	0.668945	0.0373783	1.22665	0.0458798	1.01168	0.0833403	1.09179	0.0540708
AT5G06160	Chr5:1862368-1866433	0.660753	0.000861829	0.633777	0.00605538	0.690805	0.000846108	0.339793	0.040352	0.256296	0.303387	0.328403	0.117695	0.245891	0.17875	0.169123	0.509397	0.200474	0.318156	0.795118	0.012413	0.691489	0.0696931	0.700613	0.0856889
AT3G13810	Chr3:4544489-4547410	0.514664	0.00460427	0.418362	0.142109	0.475313	0.0593374	-0.527177	0.000607352	-0.543144	0.00514233	-0.471372	0.00817999	0.994149	0.000113232	0.974512	6.7519e-08	1.01348	1.08e-08	1.35903	0.000282968	1.25723	3.10678e-05	1.27676	0.000432658
AT5G14140	Chr5:4561463-4563671	0.640053	0.00731906	0.52719	0.120397	0.586347	0.0320385	0.917929	9.38e-05	0.854822	0.0057569	0.927794	2.29e-05	0.342536	0.153341	0.280362	0.462608	0.314617	0.259389	0.207164	0.607924	0.158726	0.76709	0.153174	0.814987
AT4G04885	Chr4:2471971-2475981	0.228179	0.231035	0.217958	0.380077	0.273733	0.213792	0.0318209	0.846897	0.0494976	0.821202	0.120736	0.509384	-0.466894	0.00757379	-0.442535	0.0456602	-0.410893	0.0391276	0.132058	0.71209	0.116485	0.767117	0.105256	0.846564
AT5G52010	Chr5:21121482-21122985	-1.36981	0.000107347	-1.38988	1.51891e-13	-1.33985	5.81e-13	-1.57351	9.38e-05	-1.56742	7.69046e-18	-1.50118	1.71e-23	-0.630176	0.000113232	-0.641575	0.000492532	-0.610691	0.000455533	-0.323195	0.318007	-0.382034	0.154625	-0.40401	0.286601
AT2G02070	Chr2:505486-509425	-0.617947	0.000951504	-0.674282	0.0156422	-0.626088	0.0148787	-1.98592	9.38e-05	-1.93696	4.21225e-33	-1.8706	1.19e-39	-0.953342	0.000113232	-0.969511	1.47681e-05	-0.93768	1.64e-05	0.631914	0.0466581	0.579377	0.0636556	0.578271	0.141113
AT5G51230	Chr5:20823735-20829564	1.06947	0.000107347	1.07302	9.51269e-05	1.13291	1.84e-06	0.778949	9.38e-05	0.763494	0.00564244	0.835137	0.000160964	-0.00171396	0.990198	0.0922004	0.812631	0.123918	0.676729	1.30597	0.000282968	1.19784	0.00735998	1.24857	0.0047008
AT4G25610	Chr4:13063263-13069679	1.19407	0.0405824	1.16244	4.7884e-05	1.22389	3.66e-07	1.50918	0.00234353	1.49081	1.23176e-07	1.56758	5.73e-11	0.0670332	0.927963	0.0771252	0.85265	0.105905	0.747472	0.612575	0.658835	0.466336	0.391061	0.477376	0.377475
AT5G09740	Chr5:3021951-3024756	0.549849	0.0116267	0.483576	0.110949	0.539048	0.0336337	0.0991444	0.614626	0.0939622	0.779958	0.159646	0.540491	-0.222408	0.312872	-0.225815	0.623306	-0.191199	0.648368	0.67725	0.0416608	0.59933	0.169482	0.60946	0.174707
AT3G58070	Chr3:21506612-21507654	0.291943	0.222768	0.302553	0.383116	0.363341	0.196884	-0.166339	0.461333	-0.15028	0.683485	-0.0815717	0.816772	-0.795717	0.00146933	-0.801181	0.0255233	-0.783589	0.00363139	0.317677	0.384979	0.333096	0.460913	0.333331	0.509049
AT2G28710	Chr2:12322385-12323584	-0.896492	0.0126608	-0.829786	0.13591	-0.780073	0.070341	0.0494952	0.87061	0.0392154	0.942149	0.107137	0.853628	-1.12397	0.00490162	-1.03269	0.0602191	-1.01965	0.00722357	-1.20994	0.0195034	-1.05011	0.0911638	-1.15795	0.0418311
AT3G44750	Chr3:16297978-16299779	-1.19185	0.000107347	-1.16959	2.86783e-06	-1.12272	7.43e-07	-2.15473	9.38e-05	-2.00405	1.08611e-14	-1.94206	1.11e-19	1.29689	0.000113232	1.37556	1.2779e-12	1.41001	1.98e-15	-0.145088	0.678509	-0.0636487	0.889629	-0.0809528	0.897019
AT1G72050	Chr1:27115023-27117470	0.507568	0.0164695	0.445721	0.0926976	0.502048	0.0271838	-0.33871	0.0770587	-0.362726	0.201725	-0.296731	0.204422	0.431525	0.024289	0.373812	0.15608	0.408193	0.0563484	1.18648	0.000282968	1.02637	0.0215452	1.0659	0.0156777
AT1G01930	Chr1:319835-322860	0.571441	0.00731906	0.504896	0.086232	0.561198	0.0215771	0.292553	0.128378	0.257839	0.394322	0.327241	0.141563	-0.00864945	0.966622	-0.0792934	0.837492	-0.0454086	0.920332	0.778749	0.0178041	0.670238	0.177606	0.693441	0.156683
AT1G25250	Chr1:8849548-8851612	-0.793576	0.000107347	-0.846819	0.00165155	-0.795738	0.00043139	-0.765111	0.000182718	-0.833706	0.00530867	-0.768555	0.00260453	-1.54395	0.000113232	-1.60042	2.54618e-08	-1.58393	7.15e-13	-0.731638	0.031769	-0.707988	0.0798066	-0.751349	0.0744212
AT2G28200	Chr2:12024148-12025306	-0.825839	0.000208395	-0.834469	0.00367329	-0.784997	0.00147139	-1.09793	9.38e-05	-1.06559	0.000176336	-0.998578	3.09e-06	-1.61163	0.000113232	-1.60118	1.19284e-08	-1.58232	3.93e-13	0.840664	0.0121795	0.799767	0.131394	0.848315	0.103076
AT2G01940	Chr2:432274-435077	2.4993	0.000107347	2.41351	1.45321e-12	2.4951	3.39e-18	1.97731	9.38e-05	1.96141	1.05184e-08	2.0436	1.24e-16	0.232821	0.449312	0.208147	0.703186	0.238861	0.54493	0.870625	0.0383021	0.688941	0.255633	0.730973	0.227209
AT3G50700	Chr3:18840410-18842950	-0.007463	0.970854	-0.0101336	0.966304	0.0444068	0.868167	-1.77773	9.38e-05	-1.76719	1.66921e-17	-1.70196	5.78e-24	-1.1366	0.000113232	-1.06808	1.41392e-08	-1.04196	2.31e-10	-0.806451	0.00888594	-0.780792	0.00439978	-0.812495	0.0221401
AT2G37430	Chr2:15706356-15707224	2.91479	0.0714515	2.56647	0.0075534	2.8707	0.000105812	4.25142	0.0159039	3.97171	5.07213e-06	4.20434	9.57e-15	4.94244	0.0519983	4.48287	4.35111e-09	4.87804	7.37e-24	3.29265	0.0496611	2.24846	0.0104032	3.11313	0.00192979
AT1G68360	Chr1:25621677-25622412	0.704121	0.169055	0.669178	0.448431	0.791483	0.290857	1.77849	0.00783192	1.72267	0.0127367	1.84945	9.33e-05	0.869054	0.0905015	0.813198	0.380529	0.909403	0.226933	-0.44257	1	-0.251637	0.825484	-0.296966	0.894031
AT5G67450	Chr5:26918792-26919949	0.0400721	0.911974	0.0224062	0.969382	0.0775262	0.931426	0.770322	0.00790386	0.731641	0.114756	0.801638	0.0125112	2.79789	0.000113232	2.74065	9.15959e-17	2.80957	1.88e-25	2.64751	0.000282968	2.3438	8.17584e-05	2.62723	1.85e-05
AT4G12240	Chr4:7287802-7290902	1.18941	0.0529298	1.05324	0.00954124	1.12233	0.000515345	0.996273	0.07475	0.912006	0.0345681	0.989055	0.00111286	0.544207	0.356593	0.455814	0.363909	0.486808	0.176247	0.292085	0.8082	0.145161	0.838612	0.133883	0.888014
AT2G47090	Chr2:19341305-19344310	0.158725	0.504368	0.12042	0.742093	0.178277	0.564925	0.150418	0.453932	0.143809	0.668015	0.214675	0.404843	-0.63342	0.00450429	-0.603869	0.0885424	-0.581332	0.0344443	0.393602	0.266605	0.302417	0.544355	0.301797	0.571871
AT5G54630	Chr5:22192498-22194308	-1.1001	0.000107347	-1.11115	4.22326e-08	-1.06087	4.03e-08	-2.51234	9.38e-05	-2.53539	1.94563e-30	-2.47332	2.29e-42	-0.545534	0.00173941	-0.539695	0.00441401	-0.511387	0.00240743	0.111123	0.756495	0.0730221	0.835435	0.0583308	0.942046
AT1G75710	Chr1:28428705-28431249	-2.03618	0.000107347	-2.02734	1.9153e-14	-1.98327	6.83e-17	-2.39898	9.38e-05	-2.39016	1.06382e-23	-2.32936	7.73e-34	-1.47334	0.000113232	-1.43937	2.05962e-12	-1.41608	1.15e-15	-0.180149	0.602985	-0.155145	0.699683	-0.174663	0.71471
AT1G66140	Chr1:24619836-24622004	-2.58313	0.000107347	-2.59813	2.27337e-28	-2.55701	2.06e-30	-3.39465	9.38e-05	-3.37332	2.16503e-44	-3.31439	1.78e-53	-1.10264	0.000113232	-1.12691	9.90294e-08	-1.09846	2.18e-08	0.133853	0.715409	0.158316	0.755555	0.153558	0.791427
AT5G04240	Chr5:1169543-1174878	1.45362	0.000107347	1.37908	7.93144e-06	1.44562	1.28e-07	0.859324	9.38e-05	0.85083	0.00162867	0.924962	2.33e-05	-0.322332	0.152118	-0.307152	0.407732	-0.276986	0.348493	1.89667	0.000282968	1.66814	0.00210114	1.80696	0.000688824
AT1G49900	Chr1:18473907-18477643	6.44103	0.261798	5.52625	1.8013e-08	6.37787	3.05e-20	7.23951	0.220398	6.49975	2.16893e-10	7.11023	3.86e-41	1.48066	1	0.779529	0.64965	1.33696	0.507092	0.857474	1	0.325632	0.772827	1.04653	0.778723
AT4G17810	Chr4:9906847-9907657	-3.51461	0.000107347	-3.47401	4.25617e-50	-3.43674	3.66e-55	-4.23173	9.38e-05	-4.19009	2.64163e-52	-4.13594	4.31e-86	-2.05758	0.000113232	-2.02185	3.51349e-24	-2.00272	9.92e-31	-0.848842	0.0106325	-0.761969	0.138353	-0.826119	0.0968909
AT4G27240	Chr4:13639962-13641792	-1.39602	0.000107347	-1.38515	5.5822e-07	-1.336	1.62e-08	-1.71832	9.38e-05	-1.73035	3.09409e-09	-1.67415	4.42e-13	-0.408373	0.0374161	-0.427175	0.0999831	-0.398162	0.0491782	-0.173241	0.637793	-0.191482	0.632993	-0.212429	0.654314
AT5G43170	Chr5:17329274-17331646	-0.690265	0.0751393	-0.705232	0.188836	-0.653081	0.128643	-1.50206	0.00226687	-1.51663	0.0043818	-1.45573	8.08e-05	3.76913	0.000113232	3.73408	2.30092e-38	3.80059	1.68e-51	1.15345	0.0180403	1.11854	0.011245	1.16515	0.00823791
AT1G08290	Chr1:2609995-2613242	0.107625	1	0.00799902	0.991996	0.0427306	1	1.52741	0.000182718	1.46754	0.00239505	1.55468	1.44e-06	0.917952	0.0116664	0.851623	0.115647	0.905507	0.0167294	-0.00810057	1	-0.088083	0.917185	-0.128372	0.992103
AT1G68130	Chr1:25532243-25534586	-1.43064	0.000107347	-1.49802	8.63822e-09	-1.4565	2.76e-10	-2.24837	9.38e-05	-2.16602	1.29393e-16	-2.104	2.64e-24	-1.26481	0.000113232	-1.28937	1.06663e-07	-1.26629	1.04e-09	0.504562	0.109432	0.44533	0.166511	0.441284	0.267496
AT5G03510	Chr5:880224-881305	0.0899438	0.808	0.0485267	0.938976	0.105347	0.923403	0.123885	0.723384	0.090703	0.885623	0.154819	0.757509	-0.199395	0.591157	-0.228243	0.73315	-0.209403	0.690222	-1.32767	0.0351903	-1.16716	0.106555	-1.34646	0.0381464
AT2G27760	Chr2:11824797-11827591	1.20711	0.000400267	1.20504	0.0162086	1.28041	0.00161221	0.700938	0.0294335	0.631521	0.269206	0.703538	0.079018	0.389403	0.245833	0.350612	0.584349	0.391192	0.389237	1.38141	0.00281441	1.13931	0.0938609	1.27584	0.0594775
AT3G53600	Chr3:19875531-19876059	#NAME?	1	2.02091	0.189138	4.24833	0.030287	#NAME?	1	3.49292	0.0150912	5.28738	0.000607744	#NAME?	1	3.08307	0.0166204	5.27961	0.00240691	#NAME?	1	NA	NA	NA	NA
AT3G48430	Chr3:17935608-17940746	1.02804	0.000107347	0.971963	0.00236494	1.03401	0.000169909	0.128605	0.539551	0.0925024	0.798548	0.159536	0.569266	0.410499	0.0579706	0.395239	0.21669	0.430965	0.0750966	1.73747	0.000282968	1.52147	0.00550257	1.64572	0.00216737
AT2G29660	Chr2:12678889-12680667	-0.94874	0.00233519	-0.922074	0.0365525	-0.87121	0.0156537	-0.942274	0.000854138	-0.911159	0.0254331	-0.842028	0.0025408	-1.02588	0.000622824	-0.966287	0.0167196	-0.940879	0.00071572	-0.265483	0.552291	-0.196628	0.809915	-0.226332	0.798337
AT3G47890	Chr3:17666926-17673530	1.09348	0.000107347	1.08206	0.000316981	1.14533	1.1e-05	-0.186333	0.360504	-0.218617	0.563269	-0.146271	0.715279	-0.153791	0.485702	-0.149207	0.688064	-0.115618	0.706653	2.10098	0.000282968	1.84671	0.00122014	2.0301	0.000347303
AT3G12270	Chr3:3910632-3913329	0.0775829	0.772023	0.00344488	0.99408	0.0577419	0.901654	-0.849312	0.00211269	-0.914681	0.0283484	-0.850365	0.00288015	1.59892	0.000113232	1.56017	1.02523e-08	1.60371	8.87e-14	0.814326	0.0217046	0.740774	0.0821137	0.757496	0.0796454
AT5G44160	Chr5:17772940-17775686	-1.09231	0.00156422	-1.01834	0.029753	-0.97522	0.00740235	-0.777234	0.00783192	-0.627305	0.196594	-0.559479	0.116157	-0.484668	0.086368	-0.457143	0.328455	-0.430393	0.19647	-0.428161	0.315643	-0.262482	0.666738	-0.28748	0.661389
AT2G45120	Chr2:18603617-18604751	-0.00146085	1	-0.0643125	0.936624	-0.0173542	1	0.33842	0.437018	0.428604	0.544146	0.528813	0.302238	0.701666	0.0779551	0.665705	0.309737	0.731914	0.112799	-1.07974	1	-0.912501	0.260377	-1.08966	0.171786
AT2G23740	Chr2:10097558-10104029	1.4748	0.000107347	1.17435	0.000311269	1.23781	5.74e-06	0.750813	1	0.544503	0.125604	0.614322	0.0234844	-0.195865	1	-0.134955	0.779978	-0.106341	0.838038	2.45554	0.000282968	1.72594	0.00295638	1.89707	0.000927554
AT3G60580	Chr3:22393938-22395044	-1.01455	0.0389938	-1.07713	0.114718	-1.07874	0.0431507	-0.328202	1	-0.378221	0.599366	-0.328065	0.537688	0.566694	0.122272	0.499654	0.422427	0.54775	0.20397	0.578924	0.246502	0.383328	0.584767	0.393635	0.581098
AT5G10970	Chr5:3469267-3470086	0.364805	1	0.338954	0.713945	0.423447	0.597182	-0.337597	1	-0.39212	0.705953	-0.357898	0.787494	-1.12928	1	-0.969122	0.352279	-1.01245	0.25269	0.496057	1	0.470377	0.608333	0.582117	0.581209
AT5G60470	Chr5:24320594-24322790	1.7731	1	1.31888	0.367034	1.64656	0.190039	2.7583	1	2.49213	0.041045	2.74405	0.0032489	2.11843	1	1.99126	0.0895855	2.37472	0.00977159	1.72422	1	1.21672	0.241947	2.01378	0.184273
AT5G61190	Chr5:24615316-24620053	-0.832416	0.00104059	-0.876392	0.0297942	-0.83919	0.0195743	-2.12132	9.38e-05	-2.10096	6.81025e-10	-2.04597	1.71e-16	-0.777472	0.000424873	-0.733258	0.0122854	-0.70635	0.00159623	1.17613	0.000282968	0.98547	0.0833403	1.05754	0.054061
AT1G03840	Chr1:967502-970130	-1.06549	1	-0.918373	0.172661	-0.914009	0.0956063	-0.8513	1	-0.675705	0.331644	-0.632304	0.226528	-0.273684	1	-0.186228	0.803459	-0.16115	0.737057	-0.115276	1	0.0993134	0.914859	0.121728	0.968113
AT1G04445	Chr1:1207343-1207862	#NAME?	1	0.279997	0.875508	2.32198	1	#NAME?	1	1.80441	0.314654	3.63469	0.17012	#VALUE!	NA	#VALUE!	NA	NA	NA	#VALUE!	NA	NA	NA	NA	NA
AT1G67030	Chr1:25016542-25017512	1.73511	1	1.30615	0.334275	1.59264	0.218748	1.86746	1	1.36197	0.370716	1.67087	0.31574	-1.78747	1	-0.844308	0.623059	-1.41989	0.705088	1.46376	1	0.678189	0.552741	1.3868	0.570287
AT2G19380	Chr2:8383855-8386604	0.527355	1	0.443343	0.50749	0.498943	0.313859	-0.541581	1	-0.52387	0.502307	-0.476788	0.409038	-0.0250156	1	0.00448579	0.995415	0.0362703	1	0.315462	1	0.217895	0.786465	0.237613	0.825192
AT1G02030	Chr1:355320-357258	1.71695	1	1.40068	0.280603	1.71292	0.146315	2.248	1	2.16981	0.0511096	2.39175	0.00255707	1.1986	1	0.949679	0.470189	1.13373	0.355785	1.64435	1	1.03021	0.318092	1.57522	0.225175
AT4G16610	Chr4:9354320-9355287	-2.88383	0.00366419	-2.81488	2.14344e-06	-2.84776	2.63e-10	-3.26526	0.00797302	-3.20454	3.37202e-06	-3.22262	2.81e-11	-3.10566	0.0129046	-2.90284	2.58952e-06	-2.97263	3.64e-12	-1.13535	0.0223666	-1.01539	0.10924	-1.11823	0.0475971
AT5G03150	Chr5:745643-749007	-0.940315	0.00460427	-0.950736	0.0478475	-0.922507	0.0163422	-2.59723	0.00109545	-2.44268	2.31757e-05	-2.41057	2.17e-09	-1.552	0.000220047	-1.38606	0.00514025	-1.38651	7.73e-05	0.168393	0.707063	0.187411	0.755519	0.181525	0.784557
AT5G04390	Chr5:1239099-1240517	-2.30204	1	-1.33989	0.328273	-1.4129	0.23153	-0.101269	1	-0.0380132	0.977175	0.0259642	1	1.41408	1	1.33995	0.123729	1.48696	0.0174788	-2.50245	1	-1.32016	0.20661	-2.27185	0.128345
AT5G22890	Chr5:7653256-7654724	#NAME?	1	1.69258	0.294131	3.90844	0.100942	#NAME?	1	2.0774	0.230128	3.87999	0.0923191	#NAME?	1	#VALUE!	NA	NA	NA	#NAME?	1	1.07272	0.297951	3.81948	0.167592
AT5G56200	Chr5:22747767-22749249	1.63584	1	1.19188	0.408206	1.48086	0.229129	0.803106	1	0.554546	0.758932	0.741397	0.754219	0.957647	1	0.584213	0.72955	0.911418	0.800429	1.67289	1	0.73521	0.515338	1.29472	0.578938
AT3G49930	Chr3:18510245-18510963	-7.05139	0.290504	-6.43101	1.40755e-18	-6.69949	2.6e-43	-7.05256	0.25928	-6.51254	4.38869e-14	-6.71367	7.07e-48	-5.29613	0.0633893	-5.08876	1.02042e-20	-5.22413	8.49e-47	-2.14675	0.000282968	-2.00268	2.17802e-06	-2.12442	4.39e-07
AT3G57670	Chr3:21370902-21373446	-1.5696	1	-1.32904	0.113005	-1.32997	0.0405985	-2.30644	1	-2.15609	0.0387841	-2.23328	0.00356244	-1.30244	1	-1.2287	0.187117	-1.3301	0.0618085	0.112855	1	0.0569901	0.952772	0.0598753	1
AT3G10470	Chr3:3260350-3261854	-3.81545	1	-2.44356	0.0995481	-3.05301	0.0351493	-0.387573	1	-0.676043	0.639266	-0.700641	0.627157	-0.908607	1	-1.02253	0.483741	-1.27849	0.457742	-2.72521	1	-1.03833	0.333573	-2.09615	0.212198
AT2G34240	Chr2:14459156-14461802	0.885684	1	0.61624	0.713538	0.766852	0.61133	0.849033	1	0.382858	0.832541	0.45901	0.751398	0.383142	1	0.296615	0.859977	0.468502	1	1.77606	1	0.920614	0.400388	1.55844	0.356555
AT1G26590	Chr1:9189623-9190709	-0.843468	1	-0.437005	0.818123	-0.724932	1	0.602269	1	0.257452	1	0.413211	1	1.15426	1	0.615831	0.725894	1.01636	0.705481	1.31327	1	0.437642	0.701735	1.08603	0.775991
AT1G65120	Chr1:24191347-24196073	0.222748	1	-0.00456015	0.997292	0.0204224	1	-0.433592	1	-0.460834	0.710556	-0.461953	0.859638	-0.62693	1	-0.532763	0.688064	-0.602148	0.718847	1.62708	1	1.09272	0.24702	1.44243	0.188725
AT4G02670	Chr4:1176189-1178489	-2.46911	1	-2.43612	0.0343687	-2.67745	0.0118484	-2.84953	1	-2.5238	0.0515829	-2.7001	0.023514	-2.69191	1	-2.18456	0.0539433	-2.49394	0.0155779	0.0730944	1	0.052362	0.962365	0.0291125	1
AT1G10480	Chr1:3449690-3451226	#NAME?	1	0.696938	0.706296	2.81953	0.591425	#NAME?	1	0.711273	1	2.48068	0.573133	#VALUE!	NA	#VALUE!	NA	NA	NA	#NAME?	1	NA	NA	NA	NA
AT5G42640	Chr5:17088694-17089597	#VALUE!	NA	NA	NA	NA	NA	#NAME?	1	NA	NA	NA	NA	#NAME?	1	0.348913	0.836166	2.37899	0.588398	#VALUE!	NA	NA	NA	NA	NA
AT1G65130	Chr1:24196471-24201022	-1.97635	1	-1.68541	0.104068	-1.78277	0.0595191	-2.69328	1	-2.14858	0.08325	-2.20728	0.0132568	-2.0297	1	-1.44258	0.175863	-1.59602	0.0542427	0.324492	1	0.0840344	0.939308	0.0854055	1
AT1G65110	Chr1:24183958-24188330	#NAME?	1	0.28612	0.875376	2.32279	1	#NAME?	1	0.66455	1	2.48596	0.573236	#NAME?	1	0.344346	0.836166	2.38241	0.588398	#NAME?	1	1.30325	0.200424	4.23895	0.0781508
AT1G26610	Chr1:9193349-9195280	#VALUE!	1	-1.93982	0.240576	-3.69302	0.187839	-2.38171	1	-1.36101	0.462293	-1.6934	0.692352	-2.24103	1	-1.23677	0.449769	-1.94403	0.475035	-0.314218	1	-0.157492	0.899899	-0.562065	1
AT2G35670	Chr2:14992564-14996756	#VALUE!	NA	0.808997	0.642556	1.15389	0.475266	#NAME?	1	0.633564	0.74216	0.902726	0.692015	#NAME?	1	-0.307416	0.857844	-0.585913	1	#VALUE!	NA	-0.100894	1	-0.492866	1
AT1G65200	Chr1:24218469-24222789	#VALUE!	1	-0.439678	0.817848	-0.736915	1	-0.426406	1	NA	NA	NA	NA	-0.731583	1	-0.296223	0.861395	-0.583319	1	-0.398897	1	-0.098252	1	-0.499521	1
AT5G57520	Chr5:23295963-23296683	-2.88627	1	-2.16505	0.110175	-2.52668	0.0520768	#VALUE!	1	-3.18474	0.0444164	-4.54577	0.0175013	-0.33138	1	-0.240529	0.857233	-0.269803	0.871595	#VALUE!	1	-1.70568	0.0884056	-4.66737	0.0520666
AT3G27970	Chr3:10389608-10391544	#VALUE!	1	-3.40368	0.0151527	-4.85355	0.0087745	#VALUE!	1	-3.26346	0.0351976	-4.54999	0.0135811	-2.3865	1	-3.05169	0.0256743	-4.73074	0.0152031	-0.82143	1	-0.60134	0.584167	-0.885349	0.469173
AT1G80730	Chr1:30339322-30340247	-2.81346	1	-1.94207	0.208068	-2.49279	0.301283	#VALUE!	1	-2.39023	0.170344	-3.78759	0.0909266	-1.96634	1	-1.26547	0.404834	-1.58479	0.299252	-0.945855	1	-0.414532	0.729084	-0.677007	0.859505
AT2G26940	Chr2:11496517-11497378	#VALUE!	1	-2.11052	0.192036	-3.69541	0.183101	#VALUE!	1	-1.9772	0.28074	-3.4071	0.315108	#VALUE!	1	-1.80353	0.247408	-3.5788	0.181854	-2.70822	1	-0.811762	0.444469	-1.89041	0.266107
AT1G11490	Chr1:3868883-3870065	#VALUE!	1	NA	NA	NA	NA	#VALUE!	1	NA	NA	NA	NA	#VALUE!	1	#VALUE!	NA	NA	NA	#VALUE!	1	NA	NA	NA	NA
AT5G15480	Chr5:5025951-5027160	-0.910665	1	-0.431343	0.818123	-0.725298	1	#VALUE!	1	NA	NA	NA	NA	#VALUE!	1	#VALUE!	NA	NA	NA	#VALUE!	1	NA	NA	NA	NA
AT3G01030	Chr3:6656-7772	0.504541	1	-0.0221398	0.991232	0.0141031	1	#VALUE!	1	NA	NA	NA	NA	#VALUE!	1	#VALUE!	NA	NA	NA	0.779281	1	0.0824069	1	0.6528	1
AT1G34790	Chr1:12763901-12765638	#VALUE!	1	NA	NA	NA	NA	#VALUE!	1	NA	NA	NA	NA	#VALUE!	1	#VALUE!	NA	NA	NA	#VALUE!	1	NA	NA	NA	NA
AT2G27630	Chr2:11787397-11792604	-0.244084	1	-0.114488	0.949712	-0.00442094	1	#VALUE!	1	-1.35436	1	-2.889	0.573133	-1.78747	1	-0.844308	0.623059	-1.41989	0.705088	0.645825	1	0.298432	0.808343	0.554873	1
AT3G46070	Chr3:16920444-16920957	#VALUE!	NA	NA	NA	NA	NA	#VALUE!	NA	NA	NA	NA	NA	#NAME?	1	0.786777	0.645313	2.86861	0.588398	#VALUE!	NA	NA	NA	NA	NA
AT5G25160	Chr5:8687187-8688415	#VALUE!	NA	NA	NA	NA	NA	#VALUE!	NA	NA	NA	NA	NA	#NAME?	1	0.344346	0.836166	2.38234	0.588398	#NAME?	1	0.317798	1	2.8733	0.667714
