# Supplementary material for: Genome-wide characterization of C2H2 zinc-finger gene family provides insight into the mechanisms and evolution of the dehydration–rehydration responses in Physcomitrium and Arabidopsis
Source: Front Plant Sci. 2022 Oct 3;13:953459. doi: 10.3389/fpls.2022.953459 (PMC9574186; doi:10.3389/fpls.2022.953459)
Supplement: Supplementary file 3 [file Table_2.xlsx]

## Sheet: Supplementary Table 2
Supplementary Table 2. Primers for the constructs of transient subcellular localization of two key PpZFPs.
Gene ID	Restriction enzyme	Sequence
Pp3c20_14750	Kpn1	F: ggtaccATGCCATTTGTGAAGG
	Xba1	R: tctagaTTCTTTCTGAACTTTACAGG
Pp3c7_7980	Sac1	F: gagctcATGTTTCACATTGAACAATC
	Xba1	R: tctagaTTGGTCACCGTCATCTT
