# Supplementary material for: Genome-wide characterization of C2H2 zinc-finger gene family provides insight into the mechanisms and evolution of the dehydration–rehydration responses in Physcomitrium and Arabidopsis
Source: Front Plant Sci. 2022 Oct 3;13:953459. doi: 10.3389/fpls.2022.953459 (PMC9574186; doi:10.3389/fpls.2022.953459)
Supplement: Supplementary file 5 [file Table_4.XLSX]

## Sheet: Supplementary Table 4
Supplementary Table 4. Syntenic paralogs and the Ka/Ks ratios of C2H2-ZFPs in A. thaliana,O. sativa and P. patens.
Group	Gene_1	Gene_2	Ka	Ks	Ka_Ks
II	Pp3c13_15520	Pp3c3_21440	0.22	0.78	0.28
II	Pp3c23_13220	Pp3c24_2500	0.13	1.13	0.11
II	Pp3c26_1250	Pp3c9_1130	0.06	0.83	0.07
II	Pp3c5_21100	Pp3c6_10990	0.2	0.75	0.27
III	Pp3c1_20230	Pp3c2_20240	0.08	0.4	0.19
III	Pp3c18_21380	Pp3c19_5900	0.3	1.77	0.17
III	Pp3c19_5900	Pp3c21_1210	0.3	2.09	0.14
III	Pp3c20_1230	Pp3c23_21860	0.22	0.61	0.37
III	Pp3c20_1230	Pp3c8_24840	0.26	1.08	0.24
III	Pp3c23_8430	Pp3c24_5330	0.2	1.48	0.14
III	Pp3c5_20980	Pp3c6_10890	0.22	0.89	0.25
IV b	Pp3c18_22010	Pp3c21_440	0.18	0.74	0.25
IV c	Pp3c1_8210	Pp3c7_19440	0.48	1.45	0.33
IV c	Pp3c26_13140	Pp3c3_5040	0.33	2.14	0.15
I b	AT5G07890	AT5G61190	0.72	4.73	0.15
II	AT2G41835	AT3G57480	0.09	1.13	0.08
II	AT2G35670	AT4G16810	0.55	1.81	0.3
II	AT3G02790	AT5G16470	0.09	1.63	0.06
II	AT3G27970	AT5G40310	0.09	0.76	0.12
II	AT4G27240	AT5G54630	0.13	1.15	0.11
III	AT1G25250	AT1G68130	0.19	1.04	0.18
III	AT1G14580	AT2G02070	0.36	2.16	0.17
III	AT1G51220	AT3G20880	0.13	0.94	0.14
III	AT1G55110	AT3G13810	0.21	0.8	0.26
III	AT1G03840	AT5G44160	0.17	1.2	0.14
III	AT2G47090	AT3G62240	0.21	0.7	0.31
III	AT2G24500	AT4G31420	0.16	0.76	0.21
III	AT3G44750	AT5G22650	0.27	0.84	0.32
III	AT3G50700	AT5G66730	0.15	0.95	0.16
III	AT3G45260	AT5G60470	0.31	1.03	0.3
III	AT5G09740	AT5G64610	0.07	0.83	0.08
IV b	AT1G49900	AT3G19580	0.52	2.62	0.2
IV b	AT2G28710	AT2G37430	0.39	2.55	0.15
IV b	AT2G45120	AT3G60580	0.23	0.91	0.25
IV b	AT2G37430	AT3G53600	0.21	1.13	0.19
IV b	AT2G28710	AT3G46070	0.43	1.77	0.24
IV b	AT2G17180	AT4G35280	0.29	1.09	0.26
IV b	AT3G10470	AT5G04390	0.16	0.91	0.17
IV b	AT3G49930	AT5G67450	0.19	0.79	0.24
IV b	AT3G01030	AT5G15480	0.43	1.31	0.33
IV b	AT3G46070	AT5G59820	0.28	1.03	0.27
IV c	AT2G41940	AT3G58070	0.32	0.9	0.36
IV c	AT5G10970	AT5G25160	0.21	1.05	0.2
II	LOC_Os02g05610	LOC_Os06g48530	0.27	0.9	0.3
III	LOC_Os01g14840	LOC_Os05g19970	0.28	1.24	0.22
III	LOC_Os01g63980	LOC_Os05g37190	0.25	0.6	0.41
III	LOC_Os02g45054	LOC_Os04g47860	0.16	0.46	0.34
III	LOC_Os08g36390	LOC_Os09g27650	0.21	0.46	0.45
III	LOC_Os08g37904	LOC_Os09g29750	0.48	0.97	0.49
III	LOC_Os08g39390	LOC_Os09g31140	0.13	0.33	0.4
III	LOC_Os08g44050	LOC_Os09g38340	0.21	0.46	0.45
IV b	LOC_Os01g62130	LOC_Os11g47630	0.68	0.72	0.94
IV b	LOC_Os01g62130	LOC_Os03g17150	0.33	0.57	0.58
IV b	LOC_Os01g62130	LOC_Os05g38600	0.55	0.59	0.93
IV b	LOC_Os10g40660	LOC_Os02g44120	0.62	1.12	0.55
IV b	LOC_Os10g40660	LOC_Os04g46670	0.71	1.5	0.47
IV b	LOC_Os10g07470	ChrUn.fgenesh.mRNA	0.84	2.73	0.31
IV b	LOC_Os12g39400	LOC_Os03g41390	0.25	0.5	0.49
IV b	LOC_Os02g44120	LOC_Os04g46670	0.38	1.08	0.35
IV b	LOC_Os03g17150	LOC_Os05g02390	0.37	0.61	0.6
IV b	LOC_Os03g17150	LOC_Os05g38620	0.42	0.64	0.66
IV b	LOC_Os03g60540	LOC_Os05g02390	0.42	0.9	0.47
IV b	LOC_Os03g32220	LOC_Os07g39960	0.51	0.81	0.63
IV c	LOC_Os12g39220	LOC_Os03g41110	0.26	1.98	0.13
IV c	LOC_Os02g57550	LOC_Os03g05490	0.66	1.34	0.49
IV c	LOC_Os02g53530	LOC_Os06g10470	0.39	0.42	0.94
IV c	LOC_Os02g53530	LOC_Os08g36110	0.39	0.72	0.54
IV c	LOC_Os02g53530	LOC_Os09g27320	0.46	0.65	0.7
IV c	LOC_Os03g57240	LOC_Os07g05900	0.35	1.12	0.32
IV c	LOC_Os03g31240	LOC_Os07g40780	0.45	0.9	0.5
IV c	LOC_Os08g36110	LOC_Os09g27320	0.31	0.51	0.6
IV c	LOC_Os08g44190	LOC_Os09g38610	0.37	0.49	0.76
