# Supplementary material for: Genome-wide characterization of C2H2 zinc-finger gene family provides insight into the mechanisms and evolution of the dehydration–rehydration responses in Physcomitrium and Arabidopsis
Source: Front Plant Sci. 2022 Oct 3;13:953459. doi: 10.3389/fpls.2022.953459 (PMC9574186; doi:10.3389/fpls.2022.953459)
Supplement: Supplementary file 6 [file Table_5.XLSX]

## Sheet: Supplementary Table 5
Supplementary Table 5. General characteristics of C2H2-ZFPs of the representatives of land plant lineages.
Gene ID	Theoretical pI	Molecular weight (KDa)	Size(aa)	Instability index	GRAVY	Localization
Pp3c10_3440	6.71	23.975	219	58.03	-0.715	nucleus
Pp3c10_4090	5.45	160.3	1461	52.43	-0.716	nucleus
Pp3c10_1440	5.17	49.3594	434	50.99	-0.561	nucleus
Pp3c22_11760	9.11	68.1995	616	65.71	-0.882	nucleus
Pp3c22_9680	4.58	72.6251	664	41.47	-0.332	cytoplasmic
Pp3c22_1400	8.84	43.2106	405	70.55	-0.596	nucleus
Pp3c22_17280	8.2	197.833	1784	44.61	-0.541	nucleus
Pp3c22_2200	5.29	92.5832	850	61.98	-0.967	nucleus
Pp3c17_17640	6.23	42.1144	397	63.64	-0.674	nucleus
Pp3c17_13620	4.42	40.1169	352	64.02	-1.14	nucleus
Pp3c24_15110	10.04	14.4355	127	69.69	-0.882	nucleus
Pp3c24_5330	6.76	51.423	458	53.93	-0.518	nucleus
Pp3c24_2500	8.81	45.8872	420	36.87	-0.318	nucleus
Pp3c9_18370	6.15	39.9115	359	52.86	-0.263	nucleus
Pp3c9_22230	7.02	44.1352	391	68.16	-0.841	nucleus
Pp3c9_1130	9.88	10.9918	105	17.57	-0.735	nucleus
Pp3c9_13030	10.02	41.2468	369	60.5	-1.059	nucleus
Pp3c9_15270	9.11	47.7916	433	56.51	-0.461	nucleus
Pp3c21_1210	7.03	60.8723	560	60.42	-0.406	nucleus
Pp3c21_440	5.4	82.8549	761	58.39	-0.909	nucleus
Pp3c26_4140	7.04	65.2779	610	51.09	-0.487	nucleus
Pp3c26_1250	9.88	11.179	106	15.97	-0.81	nucleus
Pp3c26_13140	7.07	30.389	273	66.96	-0.541	nucleus
Pp3c4_16130	9.39	34.4015	305	57.92	-0.883	nucleus
Pp3c4_13250	6.95	56.4678	507	63.77	-0.568	nucleus
Pp3c4_15830	9.17	70.298	655	46.69	-0.697	nucleus
Pp3c4_15820	7.15	96.6582	906	48.71	-0.787	nucleus
Pp3c4_20180	9.12	23.4393	204	57.46	-1.316	nucleus
Pp3c4_170	9.27	23.8902	225	55.43	-0.783	nucleus
Pp3c4_17700	6.51	64.3874	604	52.82	-0.517	nucleus
Pp3c4_18030	6.8	52.9335	463	34.36	-0.554	nucleus
Pp3c7_24100	8.25	61.0208	562	62.85	-0.565	nucleus
Pp3c7_7980	5.79	55.1902	478	60.35	-1.13	nucleus
Pp3c7_19440	6.24	23.9627	218	51.18	-0.991	nucleus
Pp3c7_8710	5.62	221.411	2020	50.89	-0.509	nucleus
Pp3c15_8160	10	41.0987	374	60.03	-1.077	nucleus
Pp3c15_17790	7.26	43.4265	386	69.69	-0.81	nucleus
Pp3c15_1090	9.88	11.1261	105	20.2	-0.73	nucleus
Pp3c15_4950	8.66	33.4878	304	40.92	-0.657	nucleus
Pp3c13_15520	6.41	82.025	766	57.1	-0.601	nucleus
Pp3c13_23600	6.76	63.71	589	48.81	-0.531	nucleus
Pp3c13_22060	9.3	14.3623	126	41.09	-1.202	nucleus
Pp3c2_16680	6.07	46.1293	410	56.09	-0.813	nucleus
Pp3c2_11820	4.46	34.4486	323	43.98	-0.929	nucleus
Pp3c2_19390	7.18	49.4748	431	40.67	-0.626	nucleus
Pp3c2_4670	5.45	47.2687	417	48.63	-0.777	nucleus
Pp3c2_32900	6.65	20.0073	179	55.32	-0.696	nucleus
Pp3c2_6080	4.27	39.9542	375	49.94	-0.836	nucleus
Pp3c2_20240	9.47	78.4391	764	57.08	-0.513	nucleus
Pp3c2_22070	9.78	84.835	810	64.6	-0.68	nucleus
Pp3c19_21390	5.63	91.6457	843	60.99	-0.933	nucleus
Pp3c19_5900	8.26	61.3392	559	54.6	-0.556	nucleus
Pp3c19_13370	8.74	96.8579	911	45.03	-0.597	nucleus
Pp3c19_9910	8.93	154.605	1382	43.17	-0.523	nucleus
Pp3c19_17160	9.06	42.9332	404	74.53	-0.605	nucleus
Pp3c19_9880	8.86	157.174	1404	43.58	-0.526	nucleus
Pp3c19_9920	9.92	61.0554	536	40.64	-0.69	nucleus
Pp3c3_5480	8.55	15.0254	136	51.29	-0.294	nucleus
Pp3c3_21440	6.62	81.279	762	48.76	-0.56	nucleus
Pp3c3_2100	6.13	81.1021	745	44.22	-0.479	nucleus
Pp3c3_5040	7.62	30.2758	279	49.94	-0.53	nucleus
Pp3c3_21050	5.57	26.6409	236	69.96	-1.193	nucleus
Pp3c3_280	9.34	31.0664	288	26.43	-0.692	nucleus
Pp3c20_18730	8.08	46.7389	407	56.08	-0.645	nucleus
Pp3c20_6860	7.08	33.7409	295	54.98	-1.001	nucleus
Pp3c20_10790	6.05	39.1121	358	65.87	-0.709	nucleus
Pp3c20_1230	9.34	56.8273	510	43.32	-0.564	nucleus
Pp3c20_14750	9.27	24.3312	211	48.09	-0.455	nucleus
Pp3c20_8930	9	30.3173	279	58.45	-0.485	nucleus
Pp3c20_10060	9.28	54.5697	498	58.5	-0.916	nucleus
Pp3c20_17760	8.96	28.1472	253	33.24	-0.571	cytoplasmic
Pp3c23_8430	7.01	55.1653	488	55.71	-0.528	nucleus
Pp3c23_861	6.52	48.919	454	69.05	-0.775	nucleus
Pp3c23_960	6.05	48.1244	438	56.01	-0.944	nucleus
Pp3c23_13220	9.03	46.2236	421	49	-0.421	nucleus
Pp3c23_800	6.24	63.1495	595	52.24	-0.637	nucleus
Pp3c23_7520	7.61	48.2103	425	45.52	-0.692	nucleus
Pp3c23_4130	9.09	54.6281	496	66.31	-0.892	nucleus
Pp3c23_2190	5.71	29.3387	263	57.8	-0.783	nucleus
Pp3c27_4140	7.66	67.5569	615	56.65	-0.937	nucleus
Pp3c27_3670	6.08	204.289	1829	46.86	-0.576	nucleus
Pp3c5_21100	5.29	59.7778	511	41.83	-0.899	cytoplasmic
Pp3c5_20980	7.99	87.3451	799	59.98	-0.678	nucleus
Pp3c5_6880	7.69	37.0423	341	64.56	-0.412	nucleus
Pp3c5_3270	5.07	80.8384	716	56.11	-1.034	nucleus
Pp3c11_18160	9.22	92.4162	848	43.05	-0.41	nucleus
Pp3c11_13030	6.16	25.4643	225	66.57	-1.123	nucleus
Pp3c11_24630	5.63	221.826	2033	50.41	-0.498	nucleus
Pp3c11_11920	6.26	175.934	1577	46.37	-0.433	nucleus
Pp3c11_480	8.21	41.7473	372	44.19	-0.629	nucleus
Pp3c11_2350	7.32	61.2122	563	64.27	-0.571	nucleus
Pp3c14_21120	6.24	50.6749	480	51.97	-0.605	nucleus
Pp3c14_26000	5.93	45.0546	398	48.83	-0.696	nucleus
Pp3c14_26080	9.48	31.9778	294	54.12	-0.816	nucleus
Pp3c14_10540	7.92	25.5619	236	44.26	-0.402	extracellular
Pp3c8_250	6.44	178.591	1621	53.17	-0.462	nucleus
Pp3c1_20230	9.98	81.213	778	58.88	-0.625	nucleus
Pp3c1_8210	7.05	20.1814	184	42.52	-0.81	nucleus
Pp3c1_23930	4.65	33.2615	311	59.13	-0.933	nucleus
Pp3c1_32440	6.96	24.0545	222	40.34	-0.803	nucleus
Pp3c1_16920	9.53	80.09	771	54.74	-0.537	nucleus
Pp3c12_7700	9.73	21.0733	184	59.17	-0.923	nucleus
Pp3c12_5100	5.77	96.7109	918	52.84	-0.86	nucleus
Pp3c12_26180	9.27	24.0123	225	63.39	-0.843	nucleus
Pp3c6_19230	8.79	34.7179	318	64.56	-0.467	nucleus
Pp3c6_10890	9.16	52.3122	475	62.84	-0.523	nucleus
Pp3c6_10870	9.16	52.3122	475	62.84	-0.523	nucleus
Pp3c25_12300	7.57	78.7218	700	47.72	-0.388	nucleus
Pp3c18_1910	7.65	14.7988	132	86.7	-0.785	nucleus
Pp3c18_22010	5.46	78.5619	716	68.21	-0.99	nucleus
Pp3c18_21380	6.64	63.0748	577	58.26	-0.467	nucleus
Pp3c16_3030	5.71	209.8	1875	52.52	-0.543	nucleus
AT3G12270	4.57	67.3441	602	41.85	-0.388	nucleus
AT4G35700	4.67	28.6878	275	39.49	-0.415	nucleus
AT5G03740	4.77	31.8304	295	50.75	-1.055	nucleus
AT4G35610	4.96	28.5105	271	54.35	-0.728	nucleus
AT3G09290	4.99	19.3311	173	47.24	-0.958	nucleus
AT1G49900	5.01	102.698	918	64.54	-0.918	nucleus
AT5G05120	5.04	22.4497	202	62.41	-0.842	nucleus
AT1G74250	5.09	72.4755	631	57.27	-1.306	nucleus
AT3G44750	5.12	26.3722	246	58.84	-0.898	nucleus
AT4G17810	5.17	22.2807	205	56.81	-0.568	nucleus
AT5G06160	5.2	58.9721	505	42.69	-0.898	nucleus
AT2G45120	5.21	35.8536	315	60.19	-0.973	nucleus
AT5G56200	5.22	54.5276	493	49.57	-0.774	nucleus
AT3G47890	5.32	177.39	1569	53.87	-0.603	nucleus
AT4G31420	5.44	46.0846	406	51.23	-0.803	nucleus
AT1G65120	5.48	130.89	1148	48.08	-0.362	nucleus
AT5G61470	5.51	34.3501	305	54.96	-0.912	nucleus
AT2G27630	5.63	127.713	1123	44.63	-0.329	nucleus
AT1G65130	5.64	123.892	1080	46.25	-0.441	nucleus
AT2G24500	5.77	44.9868	396	57.17	-0.717	nucleus
AT1G34370	5.79	55.2068	500	48.26	-0.615	nucleus
AT5G10970	5.8	30.1885	273	52.96	-0.647	nucleus
AT4G04885	5.88	89.2277	809	49.98	-0.664	nucleus
AT1G04850	5.91	46.6031	414	49.57	-0.753	nucleus
AT1G65110	5.98	126.443	1095	49.69	-0.354	nucleus
AT4G06634	6.04	44.7034	388	55.3	-1.268	nucleus
AT2G27650	6.12	127.342	1107	47.33	-0.358	nucleus
AT2G27760	6.21	53.0983	467	40.89	-0.49	nucleus
AT2G34240	6.21	79.6853	688	37.14	-0.423	nucleus
AT1G66140	6.22	28.3085	261	52	-0.489	nucleus
AT5G54340	6.24	26.6884	244	53.71	-0.659	nucleus
AT1G02040	6.26	36.6023	325	63.29	-1.087	nucleus
AT2G23740	6.31	155.767	1383	44.12	-0.482	nucleus
AT1G65200	6.34	126.533	1102	41.71	-0.29	nucleus
AT3G57670	6.38	43.3371	384	60.78	-0.972	nucleus
AT3G23140	6.39	18.8011	173	79.45	-1.169	nucleus
AT5G25160	6.39	26.351	236	56.5	-0.773	nucleus
AT3G02860	6.39	35.2102	314	55.02	-1.151	nucleus
AT5G52010	6.42	45.7537	397	36.64	-0.746	nucleus
AT1G24625	6.44	23.1665	210	43.6	-0.744	nucleus
AT5G01160	6.45	39.7716	361	70.16	-0.654	nucleus
AT1G13290	6.46	34.3468	303	45.53	-1.083	nucleus
AT5G04240	6.46	150.072	1341	47.72	-0.591	nucleus
AT1G51220	6.47	38.2383	338	43.63	-0.845	nucleus
AT3G20880	6.5	47.1548	413	43.69	-0.642	nucleus
AT5G15480	6.56	46.2162	403	57.62	-0.924	nucleus
AT5G14010	6.64	18.0491	162	63.64	-0.775	nucleus
AT4G16845	6.68	50.6238	441	48.63	-0.67	nucleus
AT1G01930	6.68	65.2601	581	54.3	-0.762	nucleus
AT2G35670	6.69	85.3958	756	53.99	-1.023	nucleus
AT5G02660	6.73	72.1042	630	40.12	-0.229	nucleus
AT5G64610	6.79	51.4377	446	41.78	-0.586	nucleus
AT3G49930	6.85	23.3066	216	55.06	-0.887	nucleus
AT5G48890	6.94	19.4477	174	49.67	-0.64	nucleus
AT5G09740	6.99	51.3666	446	45.31	-0.661	nucleus
AT5G61190	7.02	111.096	996	47.14	-0.712	nucleus
AT2G19380	7.03	69.5972	614	39.1	-0.862	nucleus
AT3G58070	7.1	28.4568	254	57.26	-1.062	nucleus
AT2G26940	7.12	33.3499	287	65.12	-1.127	nucleus
AT3G62850	7.17	53.6778	473	45.63	-0.186	nucleus
AT1G13400	7.19	23.1497	208	61.91	-0.808	nucleus
AT3G48430	7.21	152.629	1361	54.72	-0.721	nucleus
AT1G34790	7.24	34.5119	304	55.94	-0.791	nucleus
AT1G72050	7.29	46.6529	413	48.44	-1.084	nucleus
AT5G06070	7.63	25.3376	227	55.21	-0.731	nucleus
AT2G28200	7.63	31.0466	287	67.22	-0.575	nucleus
AT5G03510	7.64	31.5286	293	40.65	-0.425	nucleus
AT5G67450	7.7	26.471	246	51.38	-0.785	nucleus
AT5G04390	7.72	39.7941	363	54.79	-0.738	nucleus
AT3G10470	7.74	42.9934	399	59.84	-0.747	nucleus
AT2G41940	7.91	29.5712	258	58.6	-1.301	nucleus
AT4G04404	8	26.2598	231	47.58	-0.723	nucleus
AT1G02030	8.11	30.1818	268	83.18	-0.984	nucleus
AT3G13810	8.16	56.9411	515	52.62	-0.766	nucleus
AT5G04340	8.2	25.2523	239	72.69	-0.48	nucleus
AT1G68480	8.28	28.3794	254	58.6	-0.993	nucleus
AT2G17180	8.29	29.5559	271	63.87	-0.836	nucleus
AT5G26610	8.29	34.8142	302	65.23	-1.084	nucleus
AT5G44160	8.36	51.1891	467	51.46	-0.621	nucleus
AT1G68360	8.39	25.6002	245	48.86	-0.533	nucleus
AT2G27100	8.41	81.0979	721	66.89	-1.194	nucleus
AT3G62240	8.43	90.2237	813	60.57	-0.885	nucleus
AT5G57520	8.46	16.9557	151	64.95	-0.857	nucleus
AT5G51230	8.47	71.6808	632	60.32	-0.391	nucleus
AT1G27730	8.52	24.6145	228	65.18	-0.608	nucleus
AT1G55110	8.52	50.9026	456	64.79	-0.924	nucleus
AT5G01860	8.53	24.0529	216	60.23	-0.732	nucleus
AT2G37740	8.57	34.1252	305	72.06	-0.82	nucleus
AT3G57480	8.59	27.7604	250	36.93	-0.724	nucleus
AT1G25250	8.59	41.4809	363	63.46	-0.874	nucleus
AT2G15740	8.62	38.0031	330	49.53	-0.984	nucleus
AT4G26030	8.64	25.7732	221	56.1	-0.687	nucleus
AT1G03840	8.64	55.8262	507	48.94	-0.663	nucleus
AT3G19580	8.67	29.7957	274	72.68	-0.611	nucleus
AT2G48100	8.69	39.1209	345	42.29	-0.541	nucleus
AT5G22890	8.7	42.2497	374	49.51	-0.647	nucleus
AT1G30970	8.72	39.8015	368	67.12	-0.545	nucleus
AT2G29660	8.72	41.6044	374	46.42	-0.275	nucleus
AT1G68130	8.75	47.5582	420	70.46	-0.963	nucleus
AT5G40310	8.76	40.1049	349	41.78	-0.552	nucleus
AT3G53820	8.77	16.2913	143	55.67	-0.98	nucleus
AT3G60580	8.83	32.7325	289	68.12	-0.985	nucleus
AT2G41835	8.87	31.2524	280	42.01	-0.731	nucleus
AT5G22990	8.88	37.3125	325	55.35	-0.866	nucleus
AT1G26590	8.89	40.2708	362	49.23	-0.96	nucleus
AT1G11490	8.89	40.3061	366	39.67	-0.218	nucleus
AT1G55460	8.89	47.2878	412	37.15	-0.893	nucleus
AT3G27970	8.91	41.025	358	49.95	-0.549	nucleus
AT3G46070	8.93	18.7543	171	31.26	-0.617	nucleus
AT5G66730	8.93	52.6264	501	54.05	-0.386	nucleus
AT5G43170	8.95	21.0196	194	61.01	-0.592	nucleus
AT5G63280	8.95	31.282	272	46.21	-0.476	nucleus
AT5G14140	8.97	30.103	265	58.45	-0.668	nucleus
AT3G23130	8.99	23.0838	205	77.98	-0.795	nucleus
AT2G42410	8.99	24.3533	215	49.12	-0.869	nucleus
AT1G08290	9.02	38.596	338	61.02	-0.771	nucleus
AT1G10480	9.06	23.5902	212	53.38	-0.811	nucleus
AT1G04445	9.07	19.2045	173	71.67	-0.684	nucleus
AT1G67030	9.07	21.4141	198	48.16	-0.641	nucleus
AT4G35280	9.07	31.3623	285	53.53	-0.683	nucleus
AT2G18490	9.08	29.424	252	51.97	-1.043	nucleus
AT4G12240	9.08	41.9089	365	36.1	-0.668	cytoplasmic
AT5G43540	9.12	15.3471	138	65.34	-0.579	nucleus
AT3G29340	9.13	72.7652	651	50.88	-0.574	nucleus
AT5G27880	9.16	30.9348	279	51.42	-0.72	nucleus
AT2G01940	9.18	50.2665	447	54.99	-0.827	nucleus
AT2G02070	9.18	64.4637	603	56.44	-0.798	nucleus
AT3G46090	9.22	18.3592	169	46.86	-0.258	nucleus
AT5G06650	9.22	22.4658	192	51.4	-1.059	nucleus
AT4G02670	9.23	44.513	403	36.45	-0.568	nucleus
AT4G25610	9.23	66.0024	587	53.41	-0.897	nucleus
AT3G53600	9.24	20.1472	176	56.9	-0.616	nucleus
AT1G26610	9.24	51.1313	456	58.77	-0.985	nucleus
AT2G47090	9.24	85.365	767	54.22	-0.831	nucleus
AT1G14580	9.31	50.6364	468	42.18	-0.674	nucleus
AT5G60470	9.32	50.484	451	51.85	-0.657	nucleus
AT2G02080	9.35	55.7939	517	42.92	-0.653	nucleus
AT5G54360	9.36	30.021	270	57.4	-0.776	nucleus
AT5G40710	9.36	31.8927	273	52.42	-0.486	nucleus
AT3G05760	9.4	23.4355	203	57.73	-1.255	nucleus
AT3G45260	9.41	49.9407	447	51.24	-0.898	nucleus
AT3G46080	9.42	17.7395	165	56.29	-0.302	nucleus
AT3G50700	9.44	47.9432	453	49.19	-0.463	nucleus
AT3G01030	9.45	42.6305	372	58.56	-0.773	nucleus
AT5G54630	9.45	50.8989	473	37.66	-0.447	nucleus
AT1G75710	9.46	49.9014	463	47.47	-0.477	nucleus
AT2G37430	9.55	20.2305	179	56.06	-0.501	nucleus
AT2G36930	9.55	22.6292	199	51.16	-0.868	nucleus
AT4G16610	9.56	22.837	204	67.57	-1.003	nucleus
AT5G42640	9.56	35.2953	301	51.52	-0.975	nucleus
AT2G32600	9.61	31.3697	278	60.75	-0.941	nucleus
AT5G59820	9.62	17.3321	163	35.3	-0.188	extracellular
AT4G27240	9.63	47.29	432	40.21	-0.493	nucleus
AT5G03150	9.63	55.2009	504	51.03	-0.713	nucleus
AT2G28710	9.81	16.7303	157	54.98	-0.465	nucleus
AT5G16470	9.84	11.239	105	19.65	-1.061	nucleus
AT1G80730	9.9	25.4678	229	40.38	-0.654	nucleus
AT3G02790	9.93	11.2782	106	20.09	-0.751	nucleus
LOC_OS10G07470	8.24	58.8587	547	49.46	-0.238	nucleus
LOC_OS10G35190	6.7	53.1209	502	66.84	-0.522	nucleus
LOC_OS10G28330	8.31	44.2674	409	51.19	-0.467	nucleus
LOC_OS10G17740	9.42	35.0857	337	50.65	-0.405	nucleus
LOC_OS10G34500	9.72	29.4856	280	53.34	-0.515	nucleus
LOC_OS10G40660	6.9	38.3492	359	84.26	-0.794	nucleus
LOC_OS08G40560	6.85	71.4095	647	55.6	-0.986	nucleus
LOC_OS08G34310	9.35	52.0707	461	61.19	-0.829	nucleus
LOC_OS08G37904	7.1	79.3096	729	51.65	-0.553	nucleus
LOC_OS08G19890	7.91	197.28	1750	40.95	-0.5	nucleus
LOC_OS08G20580	9.94	23.746	224	84.02	-0.222	nucleus
LOC_OS08G44050	9.23	57.2627	552	49.81	-0.5	nucleus
LOC_OS08G44190	9.34	16.5875	158	57.28	-0.414	nucleus
LOC_OS08G44830	8.88	47.7982	439	55.26	-0.483	nucleus
LOC_OS08G37920	6.78	94.8876	885	52.79	-0.472	nucleus
LOC_OS08G36110	9.12	31.2297	300	71.72	-0.457	nucleus
LOC_OS08G36390	9.43	56.4263	533	62.47	-0.467	nucleus
LOC_OS08G17640	8.5	30.6122	306	52.77	-0.146	nucleus
LOC_OS08G39390	5.93	46.6802	438	46.5	-0.45	nucleus
LOC_OS04G47860	9.55	63.8144	613	52.4	-0.476	nucleus
LOC_OS04G08034	5.87	71.5469	624	49.48	-0.502	nucleus
LOC_OS04G48520	7.06	73.8799	666	50.85	-0.737	nucleus
LOC_OS04G08600	9	33.7681	305	62.12	-0.602	nucleus
LOC_OS04G46680	7.57	32.7094	311	62.84	-0.632	nucleus
LOC_OS04G39520	8.21	73.2365	713	65.83	-0.328	nucleus
LOC_OS04G39050	9.76	36.3544	331	52.4	-0.346	nucleus
LOC_OS04G46670	5.43	59.6268	570	56.16	-0.568	nucleus
LOC_OS04G08290	7.97	38.8846	371	48.22	-0.23	nucleus
LOC_OS04G59380	9.19	51.8769	477	62.5	-0.478	nucleus
LOC_OS04G36650	8.59	17.4685	175	41.63	-0.203	nucleus
LOC_OS04G02510	9.57	50.1844	480	52.39	-0.369	nucleus
LOC_OS04G08060	5.7	35.1297	342	58.6	-0.173	nucleus
LOC_OS04G50070	9.18	20.5923	193	45.72	-0.367	nucleus
LOC_OS07G39310	5.73	67.6361	633	55.08	-0.567	nucleus
LOC_OS07G23450	7.1	10.7627	103	66.83	-0.991	nucleus
LOC_OS07G40950	5.53	34.5451	327	60.17	-0.747	nucleus
LOC_OS07G44640	4.54	67.9427	620	42.95	-0.279	cytoplasmic
LOC_OS07G40780	6.78	44.6105	423	76.86	-0.67	nucleus
LOC_OS07G39960	8.27	39.4791	378	59.71	-0.398	nucleus
LOC_OS07G38240	8.62	31.8928	290	44.77	-0.66	nucleus
LOC_OS07G40300	9.67	20.7154	188	49.45	-0.572	nucleus
LOC_OS07G01180	6.31	31.1089	287	79.22	-0.653	nucleus
LOC_OS07G40080	8.6	20.1946	199	62.5	-0.259	nucleus
LOC_OS07G05900	5.53	16.4211	167	42.85	-0.154	nucleus
LOC_OS07G39970	6.79	24.4831	226	28.64	-0.204	chloroplast
LOC_OS01G66570	5.75	41.9594	403	56.75	-0.679	nucleus
LOC_OS01G59450	4.93	80.3162	704	46.18	-0.413	nucleus
LOC_OS01G03840	8.95	27.5678	263	55.66	-0.582	nucleus
LOC_OS01G65080	5.57	57.1471	522	46.9	-0.588	nucleus
LOC_OS01G57650	9.45	50.6167	485	47.08	-0.177	nucleus
LOC_OS01G04120	6.12	26.8727	267	51.76	-0.183	nucleus
LOC_OS01G14010	9.04	51.3942	495	49.83	-0.293	nucleus
LOC_OS01G62130	9.49	22.7379	217	54.92	-0.345	nucleus
LOC_OS01G40110	9.16	33.6188	304	32.41	-0.938	nucleus
LOC_OS01G67970	8.96	142.049	1286	52.77	-0.614	nucleus
LOC_OS01G09850	8.82	51.8159	487	48.96	-0.527	nucleus
LOC_OS01G28230	6.4	28.2834	264	65.43	-0.552	nucleus
LOC_OS01G39110	7.99	57.4109	537	62.67	-0.703	nucleus
LOC_OS01G01770	8.75	37.1725	334	50.73	-0.462	nucleus
LOC_OS01G63980	6.07	41.3275	376	54.65	-0.596	nucleus
LOC_OS01G62190	5.19	17.945	171	56.08	-0.375	nucleus
LOC_OS01G68160	5.23	35.5512	320	37.06	-0.964	nucleus
LOC_OS01G70870	8.13	50.1071	476	52.62	-0.265	nucleus
LOC_OS01G35040	6.22	63.8443	569	36.04	-0.54	nucleus
LOC_OS01G32920	6.58	23.9718	242	52.07	0.029	nucleus
LOC_OS01G14840	8.47	81.1516	737	59.13	-0.588	nucleus
LOC_OS03G15790	9.03	48.35	454	63.31	-0.073	chloroplast
LOC_OS03G60560	8.63	18.2155	170	58.18	-0.503	nucleus
LOC_OS03G05690	5.69	73.1004	666	52.77	-0.599	nucleus
LOC_OS03G40710	9.21	47.6384	432	54.55	-0.588	nucleus
LOC_OS03G41390	8.9	24.5917	238	72.22	-0.455	nucleus
LOC_OS03G13600	6.7	24.529	240	46.03	-0.21	nucleus
LOC_OS03G60540	8.37	18.6011	186	42.47	-0.05	nucleus
LOC_OS03G61640	9.27	23.6557	202	55.64	-1.39	nucleus
LOC_OS03G50850	5.24	59.841	507	40.21	-0.907	nucleus
LOC_OS03G57240	6.34	28.995	301	50.89	-0.056	nucleus
LOC_OS03G49132	4.91	49.3126	476	48.6	-0.717	nucleus
LOC_OS03G17150	6.59	19.7084	191	48.9	-0.126	nucleus
LOC_OS03G05490	9.44	21.1615	198	74.01	-0.751	nucleus
LOC_OS03G32220	9.02	21.3502	200	72.75	-0.397	nucleus
LOC_OS03G62230	6.15	41.9238	385	47.63	-0.512	nucleus
LOC_OS03G11680	8.79	30.4049	297	56.07	-0.259	nucleus
LOC_OS03G10140	8.8	57.54	552	75.58	-0.486	nucleus
LOC_OS03G60570	9.69	14.9861	144	43.75	-0.272	nucleus
LOC_OS03G32230	8.89	22.8039	220	76.64	-0.17	nucleus
LOC_OS03G13400	9.7	45.9597	438	70.46	-0.509	nucleus
LOC_OS03G55540	8.21	28.2928	269	68.79	-0.473	nucleus
LOC_OS03G41110	7.92	26.1731	245	70.2	-0.633	nucleus
LOC_OS03G05480	5.45	69.5117	651	46.3	-0.48	nucleus
LOC_OS03G31240	6.25	44.2879	417	59.91	-0.649	nucleus
LOC_OS02G45054	8.8	63.5977	615	46.29	-0.497	nucleus
LOC_OS02G08510	6.3	20.2245	194	60.95	-0.361	extracellular
LOC_OS02G39580	9.88	7.62281	68	42.67	-1.135	nucleus
LOC_OS02G31890	6.87	54.4919	492	59.23	-0.697	nucleus
LOC_OS02G30180	5.9	46.66	414	53.73	-0.812	nucleus
LOC_OS02G53530	7.23	29.4209	279	68.19	-0.561	nucleus
LOC_OS02G35460	7.67	15.6945	143	61.64	-0.71	nucleus
LOC_OS02G44120	5.91	65.6684	619	55.11	-0.532	nucleus
LOC_OS02G36360	6.57	40.3935	384	58.28	-0.33	nucleus
LOC_OS02G57550	5.49	20.4329	195	71.08	-1.059	nucleus
LOC_OS02G05610	8.44	73.793	666	68.18	-0.852	nucleus
LOC_OS02G19180	9.33	31.5625	304	59.74	-0.054	nucleus
LOC_OS02G34680	7.96	38.8745	343	58.87	-1.002	nucleus
LOC_OS02G02424	8.54	43.7747	379	47.78	-0.862	nucleus
LOC_OS02G01090	9.87	13.9997	127	77.54	-0.787	nucleus
LOC_OS02G44130	5.5	35.2662	341	71.15	-0.545	nucleus
LOC_OS02G57790	8.63	34.0276	327	66.24	-0.377	nucleus
LOC_OS02G47920	8.8	38.29	336	41.68	-0.431	nucleus
LOC_OS09G38790	6.55	38.2469	355	65.14	-0.26	nucleus
LOC_OS09G27650	8.8	53.5742	504	62.67	-0.459	nucleus
LOC_OS09G38610	6.65	16.9757	165	72.35	-0.454	nucleus
LOC_OS09G26050	6.05	15.7897	147	57.69	-0.41	nucleus
LOC_OS09G26210	8.5	18.308	170	79.09	-0.917	nucleus
LOC_OS09G25440	7.29	45.8143	425	67.99	-0.767	nucleus
LOC_OS09G38340	9.29	54.8931	535	46.65	-0.46	nucleus
LOC_OS09G03500	9.2	45.0158	416	56.67	-0.55	nucleus
LOC_OS09G29750	4.81	118.218	1090	56.81	-0.594	nucleus
LOC_OS09G10980	8.45	34.7505	306	66.49	-0.832	nucleus
LOC_OS09G25430	9.32	35.6538	328	52.16	-0.495	nucleus
LOC_OS09G13680	7.41	40.0781	385	54.43	-0.505	nucleus
LOC_OS09G13630	6.52	68.6155	604	51.82	-0.434	nucleus
LOC_OS09G39660	5.49	59.7598	543	51.91	-0.551	nucleus
LOC_OS09G31140	6.85	30.6933	288	44.46	-0.543	nucleus
LOC_OS09G25420	9.31	45.6748	411	56.78	-0.75	nucleus
LOC_OS09G39270	6.26	115.956	1069	57.08	-0.622	nucleus
LOC_OS09G27320	9.43	32.9128	319	78.71	-0.328	nucleus
LOC_OS09G26200	7.77	14.243	135	71.01	-0.468	nucleus
LOC_OS09G26100	6.59	16.2602	152	68.59	-0.554	nucleus
LOC_OS06G46910	8.47	49.0292	465	55.64	-0.307	nucleus
LOC_OS06G20020	6.95	47.5384	432	68.56	-0.86	nucleus
LOC_OS06G47840	5.27	45.1516	399	46.56	-0.692	nucleus
LOC_OS06G51140	6.86	20.2506	184	39.53	-0.935	nucleus
LOC_OS06G22420	6.42	20.4299	187	55.35	-0.194	nucleus
LOC_OS06G40960	6.92	48.43	445	53.75	-0.607	nucleus
LOC_OS06G48530	8.91	79.9109	723	66.1	-1.013	nucleus
LOC_OS06G49490	10.01	11.7054	114	16.55	-0.84	nucleus
LOC_OS06G07020	6.48	45.394	410	42.92	-0.534	nucleus
LOC_OS06G44200	7.32	54.5375	489	61.04	-0.928	nucleus
LOC_OS06G10470	6.59	26.4916	261	61.24	-0.093	nucleus
LOC_OS12G18150	7.22	151.845	1366	48.07	-0.67	nucleus
LOC_OS12G38960	6.42	39.9475	363	52.61	-0.453	nucleus
LOC_OS12G39220	5.65	21.6168	195	72.44	-0.823	nucleus
LOC_OS12G31840	5.56	68.2189	607	65.04	-1.167	nucleus
LOC_OS12G07280	5.62	50.5977	465	60.94	-0.614	nucleus
LOC_OS12G39400	7.63	24.946	247	63.81	-0.27	nucleus
LOC_OS12G38940	4.41	39.303	360	44.58	-0.766	nucleus
LOC_OS12G42250	8.91	21.3098	210	52.78	-0.355	nucleus
LOC_OS12G13130	9.55	31.6415	275	45.68	-0.529	extracellular
LOC_OS05G03020	8.87	43.0651	380	52.37	-0.828	nucleus
LOC_OS05G38600	7.82	18.0431	174	39.79	-0.415	nucleus
LOC_OS05G51830	4.53	32.5471	297	51.49	-1.23	nucleus
LOC_OS05G20930	7.7	35.0663	318	56.06	-0.652	nucleus
LOC_OS05G02390	6.44	21.2131	198	34.31	-0.286	cytoplasmic
LOC_OS05G19970	8.59	93.9437	853	53.02	-0.742	nucleus
LOC_OS05G37190	6.13	42.054	389	62.62	-0.661	nucleus
LOC_OS05G14130	5.78	21.4515	210	55.05	-0.507	nucleus
LOC_OS05G05970	8.54	13.0386	127	40.55	-0.183	nucleus
LOC_OS05G01550	8.46	44.6106	401	49.85	-0.955	nucleus
LOC_OS05G38620	10.1	21.6435	206	51.79	-0.397	nucleus
LOC_OS11G36930	7.58	63.9415	565	46.73	-0.542	nucleus
LOC_OS11G48000	6.71	27.177	245	66.63	-0.764	nucleus
LOC_OS11G06840	9.13	45.3459	431	60.88	-0.364	nucleus
LOC_OS11G39630	4.48	36.9622	347	49.27	-0.731	nucleus
LOC_OS11G30484	9.02	34.9194	306	53.84	-0.897	nucleus
LOC_OS11G47620	5.63	18.2334	163	96.88	-0.769	nucleus
LOC_OS11G47630	10.04	18.0295	170	44.81	-0.312	nucleus
LOC_OS11G25610	5.37	45.8138	451	48.96	-0.408	nucleus
LOC_OS11G34700	7.26	96.4373	843	54.66	-0.233	plasma membrane
Mapoly0157s0003	8.59	32.5711	299	37.27	-0.689	nucleus
Mapoly0085s0044	5.26	46.0795	413	46.75	-0.722	nucleus
Mapoly0070s0095	8.29	42.12	397	78.74	-0.494	nucleus
Mapoly0003s0206	5.32	261.161	2385	41.05	-0.592	nucleus
Mapoly0003s0245	5.26	157.404	1437	47.13	-0.718	nucleus
Mapoly0076s0039	8.15	73.3911	701	54.4	-0.667	nucleus
Mapoly0110s0001	7.01	14.8506	130	61.36	-1.012	nucleus
Mapoly0011s0122	5.28	99.152	922	65.14	-1.083	nucleus
Mapoly0069s0060	6.17	33.1154	301	55.16	-0.674	nucleus
Mapoly0120s0055	7.98	100.523	906	46.74	-0.494	nucleus
Mapoly0108s0017	8.77	57.4654	526	30.86	-1.07	nucleus
Mapoly0058s0031	9.49	92.8651	902	54.15	-0.688	nucleus
Mapoly0024s0120	5.81	74.7324	691	68.55	-0.916	nucleus
Mapoly0116s0041	5.21	59.8956	511	42.08	-0.977	cytoplasmic
Mapoly0026s0010	8.29	34.1732	296	59.24	-1.187	nucleus
Mapoly0068s0057	8.29	63.2775	566	58.23	-1.07	nucleus
Mapoly0083s0069	7.23	66.3216	620	43.97	-0.619	nucleus
Sphfalx18G004800	5.3	46.2905	414	57.51	-0.782	nucleus
Sphfalx18G085500	9.49	32.9138	304	36.77	-0.794	nucleus
Sphfalx14G019500	5.67	36.8773	351	31.93	-0.645	nucleus
Sphfalx12G038600	6.76	71.379	684	49.24	-0.515	nucleus
Sphfalx12G045700	4.99	84.0081	770	75.08	-0.855	nucleus
Sphfalx12G048000	9.94	40.4682	365	63.18	-1.082	nucleus
Sphfalx04G002300	5.38	199.006	1789	50.95	-0.536	nucleus
Sphfalx04G131300	8.77	42.9643	400	69.59	-0.566	nucleus
Sphfalx04G027500	6.44	177.989	1605	46.9	-0.358	nucleus
Sphfalx16G027900	7.3	229.884	2121	45.55	-0.38	nucleus
Sphfalx07G028600	5.71	79.0542	725	60.11	-0.839	nucleus
SphfalxU02800	8.95	19.2058	176	51.44	-0.632	nucleus
Sphfalx02G053000	5.27	114.149	1045	68.63	-0.891	nucleus
Sphfalx02G106900	9.65	75.4979	738	50.72	-0.464	nucleus
Sphfalx02G189700	9.38	22.1455	202	75.76	-0.947	nucleus
Sphfalx02G184700	9.23	37.2316	342	34.97	-0.732	nucleus
Sphfalx02G194100	9.1	106.349	963	54.89	-0.879	nucleus
Sphfalx02G088900	5.5	111.588	1036	62.89	-0.796	nucleus
Sphfalx02G194000	9.28	23.5382	214	70.83	-0.883	nucleus
Sphfalx15G103100	5.39	204.36	1843	56.44	-0.571	nucleus
Sphfalx09G076100	8.76	73.3917	701	51.03	-0.511	nucleus
Sphfalx09G109300	5.64	140.548	1290	53.21	-0.596	nucleus
Sphfalx06G078100	5.26	248.109	2281	46.81	-0.388	nucleus
Sphfalx11G091100	7.1	74.4111	677	58.39	-0.828	nucleus
Sphfalx10G047900	6.4	73.3902	702	48.32	-0.547	nucleus
Sphfalx10G066300	8.35	72.495	650	54.36	-0.852	nucleus
Sphfalx10G101900	6.25	33.9547	295	63.81	-1.133	nucleus
Sphfalx10G108800	8.58	41.756	392	69.21	-0.477	nucleus
Sphfalx19G052000	5.05	81.9768	719	56.37	-1.101	nucleus
Sphfalx19G083100	6.38	28.0257	252	63.76	-0.727	nucleus
Sphfalx17G079100	7.3	33.3709	308	59	-0.529	nucleus
Sphfalx03G112900	7.03	17.1795	152	48.28	-0.534	nucleus
Sphfalx01G197900	5.31	106.467	978	77.53	-0.881	nucleus
Sphfalx01G100600	5.22	59.5525	511	44.48	-0.855	nucleus
Sphfalx01G053700	4.93	138.143	1304	51.26	-0.812	nucleus
Sphfalx01G111100	9.45	87.0661	850	52.56	-0.414	nucleus
Sphfalx01G170600	5.59	107.976	972	59.19	-0.785	nucleus
Sphfalx08G097600	9.55	80.6548	790	52.49	-0.431	nucleus
Sphfalx08G089300	7.27	121.444	1117	58.76	-0.619	nucleus
Sphfalx08G047100	8.25	77.993	723	62.03	-0.525	nucleus
Sphfalx08G029100	5.91	89.3105	796	65.72	-1.051	nucleus
58353	9.71	18.8971	164	55.9	-0.64	nucleus
424361	6.55	126.943	1152	53.79	-0.426	nucleus
439488	6.02	93.392	846	42.28	-0.771	nucleus
57114	9.95	17.5735	151	36.66	-0.74	nucleus
438933	5.4	22.2417	197	57.27	-0.905	nucleus
34350	9.16	29.8591	253	55.63	-1.112	nucleus
410097	9.87	30.862	273	51.87	-0.761	nucleus
402249	9.52	30.0355	270	50.45	-0.864	nucleus
425147	8.23	52.1653	473	55.22	-0.677	nucleus
56696	10.14	28.5406	260	50.69	-0.477	nucleus
35059	8.96	24.9795	218	37.26	-0.677	nucleus
233860	8.66	32.4066	291	65.11	-0.448	nucleus
424602	9.12	13.8357	124	87.13	-0.9	nucleus
416804	9.13	41.4982	362	50.18	-0.502	nucleus
110103	9.84	6.05681	56	67.84	-0.713	nucleus
9104	10.06	9.93657	85	59.1	-0.719	nucleus
9108	10.06	9.86549	85	44.73	-0.713	nucleus
9109	9.67	10.1168	85	74.2	-0.754	nucleus
169846	5.62	59.7023	505	58.22	-0.909	nucleus
236040	9.02	38.2381	359	53.6	-0.207	nucleus
58350	9.7	19.9632	172	56.84	-0.809	nucleus
80646	8.88	12.7555	108	47.67	-0.963	nucleus
28310	8.55	9.80412	90	44.41	-0.428	nucleus
440762	5.76	167.287	1529	50.17	-0.449	nucleus
110523	5.81	40.2387	341	63.24	-1.057	nucleus
404286	5.72	132.663	1184	50.81	-0.674	nucleus
410896	7.22	132.159	1196	55.09	-0.426	nucleus
74309	8.85	26.557	235	66.43	-0.617	nucleus
110681	8.47	23.2792	206	45.94	-0.937	nucleus
149266	6.89	10.3988	94	45.03	-0.736	nucleus
117908	9.8	15.1015	129	39.24	-0.935	nucleus
411620	8.62	38.3046	345	49.44	-0.728	nucleus
419577	9.54	31.2728	282	51.13	-0.813	nucleus
405132	4.39	20.8176	181	74.46	-1.176	nucleus
406068	9.44	15.0224	133	51.42	-0.484	mitochondrial
36987	9.89	19.6847	171	41.25	-0.838	nucleus
180432	9.63	27.8037	241	45.45	-0.959	nucleus
68340	9.82	18.5005	162	47.82	-0.819	nucleus
405526	5.16	72.0739	662	43.58	-0.715	nucleus
84151	9.57	18.7394	161	46.01	-0.862	nucleus
405772	8.83	87.7311	801	68.92	-0.506	nucleus
405785	5.7	50.5746	474	65.4	-0.743	nucleus
268776	8.89	43.6832	408	51.03	-0.222	nucleus
429480	8.66	56.5752	510	55	-0.791	nucleus
99518	7.72	14.7683	140	60.13	-0.436	nucleus
430201	8.9	20.591	186	76.46	-0.877	nucleus
438136	6.04	141.899	1267	48.64	-0.654	nucleus
421852	4.38	27.7081	247	70.02	-0.941	nucleus
76899	8.68	8.51832	76	57.09	-0.825	nucleus
414957	4.74	18.0167	157	77.69	-1.161	nucleus
93509	9.77	16.9867	145	42.38	-0.697	nucleus
101058	5.49	45.2353	398	48.15	-0.79	nucleus
139049	9.34	10.4207	92	36.94	-1.084	nucleus
