# Supplementary material for: Genome-wide characterization of C2H2 zinc-finger gene family provides insight into the mechanisms and evolution of the dehydration–rehydration responses in Physcomitrium and Arabidopsis
Source: Front Plant Sci. 2022 Oct 3;13:953459. doi: 10.3389/fpls.2022.953459 (PMC9574186; doi:10.3389/fpls.2022.953459)
Supplement: Supplementary file 7 [file Table_6.XLSX]

## Sheet: Supplementary Table 6
Supplementary Table 6. The C2H2-ZF and other known domains besides in each analyzed species.
Gene ID	Type of C2H2	Number of C2H2 domain	Motif outside C2H2
AT1G01930	M4	1	coiled coil region
AT1G02030	M1;Q;Q	3
AT1G02040	Q;Q	2	coiled coil region
AT1G03840	M3;D	2
AT1G04445	Z2	1
AT1G04850	M5;M5	2	UBA,coiled coil region,PUG
AT1G08290	M5;D;Z2	3
AT1G10480	Q	1
AT1G11490	M5	1
AT1G13290	M5;Z2	2	coiled coil region
AT1G13400	Q	1
AT1G14580	M3;Z2;D;D	4
AT1G24625	Q	1
AT1G25250	M3;Z2;M5	3	coiled coil region
AT1G26590	M1;M2;Q	3
AT1G26610	M2;M2;Q	3
AT1G27730	Q;Q	2
AT1G30970	M4;M5	2
AT1G34370	M4;Z1;Z2	3
AT1G34790	M4;Z2	2
AT1G49900	Q;Q;Q;M1	4
AT1G51220	M5;Z2;D	3
AT1G55110	M3;Z2;D;D	4
AT1G55460	Z2	1	kin17_mid,coiled coil,kow
AT1G65110	M5	1	pfam DUF627,pfam UCH
AT1G65120	M5	1	pfam DUF627
AT1G65130	M5	1	pfam DUF627
AT1G65200	M5	1	pfam DUF627
AT1G66140	Q	1
AT1G67030	Q	1
AT1G68130	M3;Z2;M5;D	4	coiled coil region
AT1G68360	Q	1
AT1G68480	Q	1
AT1G72050	M5;M4;M4;M4;M4;M4;Z2;M4;Z2	9
AT1G74250	M5;M4	2	DnaJ,colied coil region
AT1G75710	M4	1
AT1G80730	Q	1
AT2G01940	M3;Z2;M5	3
AT2G02070	M3;Z2;D;D	4
AT2G02080	M3;Z2;D;D	4
AT2G15740	M4	1
AT2G17180	M2;Q;Q	3
AT2G18490	M4	1
AT2G19380	Z2;M4;M3;M3	4	pfam zf-LYAR,ZnF U1,RRM
AT2G23740	M4;M3	2	pfam Pre-SET,SET,postSET
AT2G24500	M5;M4;M5;M5	4
AT2G26940	M2;M3	2
AT2G27100	M5	1	pfam DUF3546
AT2G27630	M5	1	pfam DUF627
AT2G27650	M5	1	pfam DUF627,pfam UCH
AT2G27760	Z2	1	pfam IPPT
AT2G28200	Q;Q	2
AT2G28710	Q;Q	2
AT2G29660	M4	1	transmembrane domain
AT2G32600	Z2	1	Cactinc cactus
AT2G34240	Z2	1	pfam DUF627
AT2G35670	Z2	1	pfam VEFS-Box
AT2G36930	M5;M5	2
AT2G37430	Q;Q	2
AT2G37740	Q	1
AT2G41835	Z2;Z2;M4;M4	4	ZnF AN1
AT2G41940	Q	1
AT2G42410	Q	1
AT2G45120	M1;Q;Q	3
AT2G47090	Z1;M4;Z1;Z1	4	Ring
AT2G48100	Z1;Z2;M3;M5	4	EXOIII
AT3G01030	Z2;M1	2
AT3G02790	M5	1
AT3G02860	M5	1	coiled coil region
AT3G05760	Z2	1
AT3G09290	Q	1
AT3G10470	Q;Q	2	coiled coil region
AT3G12270	Z2	1	pfam PrmA
AT3G13810	M3;Z2;D;D	4
AT3G19580	Q;Q	2
AT3G20880	M5;D	2
AT3G23130	Q	1
AT3G23140	Q	1
AT3G27970	Z2	1	EXOIII
AT3G29340	Q;M2;M2;M4;M1;Q	6
AT3G44750	M3	1
AT3G45260	M3;Z1;D;D	4
AT3G46070	Q;Q	2
AT3G46080	Q;Q	2
AT3G46090	Q;Q	2
AT3G47890	M4	1	pfam DUF627,coiled coil,pfam UCH
AT3G48430	M4;M5;M5	3	JmjN,JmiC,coiled coil
AT3G49930	Q;Q	2
AT3G50700	M3;Z1;D;D	4
AT3G53600	Q;Q	2
AT3G53820	Q	1
AT3G57480	M4	1	ZnF AN1
AT3G57670	M5;D	2
AT3G58070	Q	1
AT3G60580	M1;Q;Q	3
AT3G62240	Z1;M4;Z1;Z1	4	Ring
AT3G62850	M5	1
AT4G02670	M3;Z2;D;D	4
AT4G04404	Q;Z2	2
AT4G04885	Z2	1	RPR
AT4G06634	M3;M4;M4;Z2;Z2	5	coiled coil region
AT4G12240	M4	1
AT4G16610	Z2	1
AT4G16845	Z2	1	pfam VEFS-Box
AT4G17810	Q	1
AT4G25610	Z2	1	coiled coil region
AT4G26030	M3	1
AT4G27240	M4	1
AT4G31420	M5;Z2;Z2;Z2	4
AT4G35280	M2;Q;Q	3
AT4G35610	M3	1
AT4G35700	M3	1
AT5G01160	M5	1	Ring
AT5G01860	Q	1
AT5G02660	M3	1	pfam DUF627
AT5G03150	M3;Z1;D;D	4
AT5G03510	Q;Q	2
AT5G03740	M4	1
AT5G04240	M4;M5;M5	3	JmjN,JmiC
AT5G04340	Q;Q	2
AT5G04390	Q;Q	2
AT5G05120	Q	1
AT5G06070	Q	1
AT5G06160	Z1	1	PFAM SF3A3
AT5G06650	Q	1
AT5G09740	M4	1	CHROMO,Pfam MOZ_SAS
AT5G10970	Q	1
AT5G14010	Q	1
AT5G14140	Z2;M4;M4	3
AT5G15480	M5;Q	2
AT5G16470	M5	1
AT5G22890	M4;Z2;Z1	3
AT5G22990	M4	1
AT5G25160	Q	1
AT5G26610	M4	1	G patch,coiled coil region
AT5G27880	Q	1
AT5G40310	Z2	1	EXOIII
AT5G40710	M4	1	signal peptide,transmembrane domain
AT5G42640	M4	1
AT5G43170	Q;Q	2
AT5G43540	Q	1
AT5G44160	M3;D	2
AT5G48890	Q	1
AT5G51230	Z2	1	pfam VEFS-Box
AT5G52010	Z2	1
AT5G54340	Z2	1
AT5G54360	M1	1
AT5G54630	M4	1
AT5G56200	M1;M2;Q;Q	4	coiled coil region
AT5G57520	Q	1
AT5G59820	Q;Q	2
AT5G60470	M3;Z1;D;D	4
AT5G61190	Z2;M5;M5;M5;Z2	5	Pfam NYN
AT5G61470	M1;Q;Q	3
AT5G63280	D	1	signal peptide,transmembrane domain
AT5G64610	M4	1	CHROMO,Pfam MOZ_SAS
AT5G66730	M4;Z1;D;D	4
AT5G67450	Q;Q	2
424361	M2;Q;Q	3
439488	M5	1	coiled coil region
57114	M5;Z1;D;Z2	4
438933	M4	1	PHD
34350	M4;Z2;Z2;M4;Z2;Z2;M4;Z2	8
410097	Z2;M3	2
402249	M5	1	pfam zf-U1
425147	M3	1	pfam:RWP-RK,coiled coil region
56696	Z2	1
35059	M3;M4;M4;M3;M4	5
233860	M4;M5	2
424602	Q	1
416804	Z2	1
110103	Q	1
9104	M3	1
9108	M3	1
9109	M3	1
169846	Z1	1	PFAM SF3A3
236040	Z2	1
58350	M4;Z1;Z1;D	4
58353	M4;Z2;Z1;M3	4
80646	M4;M4;M4;D	4
28310	Q;Q	2
440762	Z2;M4;M5	3	JmjN,JmiC
110523	Z2	1	DnaJ,colied coil region
404286	Z2;M4;M5	3	JmjC,coiled coil region
410896	M2;Q;Q	3
74309	M4;M4;M5	3
110681	M5;D;Z2	3
149266	M5	1
117908	M3;Z1;D	3
411620	M3	1	coiled coil region
419577	D	1	pfam zf-LYAR
405132	Z2	1
406068	Z2	1
36987	M5;Z1;D;Z2	4
180432	Z2	1	Cactinc cactus
68340	M4;Z1;Z1;D	4
405526	M5	1	coiled coil region
84151	M3;M3;M4;M3;M4	5
405772	Q	1
405785	Q	1	coiled coil region
268776	Z2	1
429480	M3;Z2	2	pfam:RWP-RK
99518	Q	1
430201	Q	1
438136	Z2;M4	2	JmjC,pfam JmjN,coiled coil region
421852	Z2	1
76899	Q	1
414957	Z2	1
93509	M3;Z1;D	3
101058	M4	1
139049	M5	1
Mapoly0003s0206	M3;M3	2
Mapoly0003s0245	M5	1
Mapoly0011s0122	M1;M4	2
Mapoly0024s0120	Q	1
Mapoly0026s0010	M5	1
Mapoly0058s0031	M3;Z1;D	3
Mapoly0068s0057	M5	1	RING
Mapoly0069s0060	M3;Z1;D	3
Mapoly0070s0095	M4;M5	2
Mapoly0076s0039	M4;Z1;Z1	3
Mapoly0083s0069	M4;Z1;Z1	3
Mapoly0085s0044	M5	1
Mapoly0108s0017	Z2	1	pfam zf-LYAR
Mapoly0110s0001	M4	1
Mapoly0116s0041	Z1	1	PFAM SF3A3
Mapoly0120s0055	Z2	1
Mapoly0157s0003	Z1	1
Sphfalx18G004800	Z2	1	Winged helix-turn-helix DNA-binding domain,RING,zinc finger,U1 type
Sphfalx18G085500	Z1	1	Zinc finger, U1-C type
Sphfalx14G019500	M4	1
Sphfalx12G038600	M4;Z1;Z1	3	GroEL-like apical domain
Sphfalx12G045700	Q	1
Sphfalx12G048000	Z1	1	ZnF U1
Sphfalx04G002300	M3	1	DUF627,Tetratricopeptide-like helical domain,Ubiquitin specific protease domain,Peptidase C19, ubiquitin carboxyl-terminal hydrolase,DUF629
Sphfalx04G131300	M4;M5	2	zinc finger,BED-type
Sphfalx04G027500	M4;D	2	Ubiquitin-conjugating enzyme/RWD-like;Helicase-associated domain;Double-stranded RNA-binding domain;Helicase superfamily 1/2, ATP-binding domain;RWD domain
Sphfalx16G027900	Z2;M3;Z1	3	pfam Pre-SET,SET,postSET
Sphfalx07G028600	Q	1
SphfalxU02800	D	1	Rubredoxin-type fold;Zinc finger, HIT-type
Sphfalx02G053000	M4;M2;Q;Q	4
Sphfalx02G106900	M3;Z1;D;D	4
Sphfalx02G189700	Z1	1	Ribosomal protein L44e;Zinc finger, U1-C type;U1 small nuclear ribonucleoprotein C
Sphfalx02G184700	D	1	pfam zf-LYAR;Rubredoxin-type fold;zinc finger,U1 type;SIAH-type domain
Sphfalx02G194100	M3;M4;M4;Z2	4
Sphfalx02G088900	M2;M4;M2;Q;Q	5
Sphfalx02G194000	Z1	1	ZnF U1
Sphfalx15G103100	M3	1	Domain of unknown function DUF627, N-terminal,Tetratricopeptide-like helical domain,Ubiquitin specific protease domain, Peptidase C19, ubiquitin carboxyl-terminal hydrolase
Sphfalx09G076100	M4;Z1;Z1	3
Sphfalx09G109300	M5	1
Sphfalx06G078100	D;M4;M5;M5	4	JmjC,JmjN
Sphfalx11G091100	M4	1
Sphfalx10G047900	M4;Z1;Z1	3
Sphfalx10G066300	M5	1	Nuclear fragile X mental retardation-interacting protein 1, conserved domain;zinc finger CCCH-type
Sphfalx10G101900	M5	1	G patch
Sphfalx10G108800	M4;M5	2	zinc finger，BED-type
Sphfalx19G052000	M5;M4	2	RING,DnaJ
Sphfalx19G083100	Q	1
Sphfalx17G079100	Q	1
Sphfalx03G112900	Z1	1	zinc finger，CCCH-type,zinc finger,U1-C-type
Sphfalx01G197900	M1;M4;M3;Q	4	NAD(P)-binding domain
Sphfalx01G100600	Z1	1	Hypothetical protein domain 2,Splicing factor SF3a60 binding domain,Domain of unknown function DUF3449
Sphfalx01G053700	M1;M4;M2;Q;Q	5
Sphfalx01G111100	M3;Z1;D;D	4
Sphfalx01G170600	M3	1	RING,Zinc finger, PHD-type
Sphfalx08G097600	M3;Z1;D;D	4
Sphfalx08G089300	M3;Z1;D;D	4
Sphfalx08G047100	M3;Z1;M5	3
Sphfalx08G029100	M2;Q	2
LOC_Os10g07470	M2	1
LOC_Os10g35190	M5	1	RING
LOC_Os10g17740	M4;M5	2
LOC_Os10g34500	M4;M5	2
LOC_Os10g40660	M1;Q;Q	3
LOC_Os08g34310	Z2;Z2	2
LOC_Os08g20580	Q	1
LOC_Os08g44050	M3;Z1;D	3
LOC_Os08g44190	Q	1
LOC_Os08g44830	M4;Z1;Z1	3
LOC_Os08g36110	Q	1
LOC_Os08g17640	Q	1
LOC_Os04g08600	Q	1
LOC_Os04g46680	M2;Q;Q	3
LOC_Os04g39520	M4;Q;Q	3
LOC_Os04g46670	M1;Z2;Q;Q	4
LOC_Os04g08290	M4;Z1;Z1	3
LOC_Os04g08060	Q;Q	2
LOC_Os04g50070	Q	1
LOC_Os07g39310	M3;Z1;D	3	coiled coil region
LOC_Os07g23450	Q	1
LOC_Os07g40950	M3;M1;M1	3
LOC_Os07g44640	M4;M3	2	pfam MTS
LOC_Os07g40780	M2;M3;Q	3
LOC_Os07g39960	Q;Q	2
LOC_Os07g01180	Q	1
LOC_Os07g40080	Q;Q	2	signal peptide
LOC_Os07g05900	Q	1
LOC_Os07g39970	Q;Q	2
LOC_Os01g66570	M3;M1;M1	3
LOC_Os01g03840	Q	1
LOC_Os01g65080	M4;Z1;Z1	3
LOC_Os01g04120	Q	1
LOC_Os01g14010	M3;Z1;D;D	4
LOC_Os01g62130	Q;Q	2
LOC_Os01g40110	D	1	pfam zf-LYAR
LOC_Os01g62190	Q;Q	2
LOC_Os01g68160	M3	1
LOC_Os01g70870	M3	1
LOC_Os01g32920	Q	1
LOC_Os03g60560	Q;Q	2
LOC_Os03g40710	M2;M3;M1	3
LOC_Os03g41390	Q;Q	2
LOC_Os03g13600	Q	1
LOC_Os03g60540	Q;Q	2
LOC_Os03g61640	M5	1	coiled coil region
LOC_Os03g50850	Z1	1	PFAM SF3A3
LOC_Os03g49132	Q;Q	2
LOC_Os03g17150	Q;Q	2
LOC_Os03g32220	Q;Q	2
LOC_Os03g62230	M4;Z1;Z1	3
LOC_Os03g11680	Q	1
LOC_Os03g10140	M3;Z1;D;D	4
LOC_Os03g60570	Q;Q	2
LOC_Os03g32230	Q;Q	2
LOC_Os03g55540	Q;Q	2
LOC_Os03g31240	M2;Q;Q	3
LOC_Os02g08510	Q	1
LOC_Os02g39580	M4	1
LOC_Os02g53530	Q	1
LOC_Os02g44120	M1;D;Q;Q	4
LOC_Os02g36360	M4;Z1;Z1	3
LOC_Os02g57550	Q	1
LOC_Os02g19180	M2;Q	2
LOC_Os02g01090	Q	1
LOC_Os02g44130	M2;Q;Q	3
LOC_Os02g57790	Q;Q	2
LOC_Os09g38790	M5;M5	2
LOC_Os09g38610	Q	1
LOC_Os09g26210	Q	1
LOC_Os09g25440	M3;M5	2
LOC_Os09g38340	M3;D;D	3
LOC_Os09g03500	M1	1
LOC_Os09g25430	M4;M5;M4;M4;M4	5
LOC_Os09g25420	M4;Z2;M4;M4;M4	5
LOC_Os09g27320	Q	1
LOC_Os06g20020	M4;Q	2
LOC_Os06g47840	M5;Z2;M5;Z1	4
LOC_Os06g51140	M3;Q	2
LOC_Os06g44200	M3;M5	2
LOC_Os06g10470	Q	1
LOC_Os12g38960	M1;M4;Q	3
LOC_Os12g07280	M4;Z1;Z1	3
LOC_Os12g39400	Q;Q	2
LOC_Os05g38600	Q;Q	2
LOC_Os05g20930	Q	1
LOC_Os05g02390	Q;Q	2
LOC_Os05g14130	Q	1
LOC_Os05g38620	Q;Q	2
LOC_Os11g48000	Q	1
LOC_Os11g47620	Q;Q	2
LOC_Os11g47630	Q;Q	2
LOC_Os11g34700	M5	1	DUF 629
LOC_Os06g49490	M5	1
LOC_Os06g07020	M4	1
LOC_Os12g18150	M4;M4;M5	3	JmjC,JmjN,coiled coil
LOC_Os12g13130	M4	1	signal peptide,transmembrane domain
LOC_Os05g51830	M3	1
LOC_Os09g26050	Q	1
LOC_Os09g29750	M4	1
LOC_Os09g13680	M5;Z1;D	3
LOC_Os09g39270	M4	1	RPR
LOC_Os09g27650	M3;Z1;Z2	3	coiled coil region
LOC_Os11g25610	M3;M1;M1	3
LOC_Os03g57240	Q	1
LOC_Os03g05490	Q	1
LOC_Os03g05480	M4;M4;D	3
LOC_Os10g28330	M3;Z1;Z2;D	4
LOC_Os01g01770	Z2	1	EXOIII
LOC_Os01g63980	M5;D	2
LOC_Os08g37920	Z2;M4	2	pfam MBD
LOC_Os04g08034	M4	1	pfam VEFS-Box
LOC_Os07g38240	Z2;Z2;M3;M4	4	pfam zf-AN1
LOC_Os03g05690	D;M4;M5;M5	4
LOC_Os09g39660	M5	1	coiled coil region
LOC_Os09g26200	Q	1
LOC_Os09g26100	Q	1
LOC_Os06g46910	Z2	1
LOC_Os02g34680	M3;M4;M4;M4;M4	5
LOC_Os02g02424	M5;Z2;M4;M5;M4;Z2;M4;M5	8
LOC_Os01g28230	Z1	1
LOC_Os01g14840	M4;Z1;Z1	3	RING
LOC_Os06g40960	M5;D;Z2	3	transmembrane domain
LOC_Os08g39390	M5;D;Z2	3
LOC_Os04g47860	M3;D;D	3
LOC_Os04g48520	M5	1	ANK,coiled coil region
LOC_Os03g41110	Q	1
LOC_Os05g05970	Q	1
LOC_Os05g01550	M3;M4;M4;M4;M4	5
LOC_Os11g06840	M4	1
LOC_Os11g39630	M5	1
LOC_Os11g30484	M5;M4;M5	3
LOC_Os12g39220	Q	1
LOC_Os12g38940	M4	1
LOC_Os02g47920	Z2	1
LOC_Os06g48530	M5	1	pfam DUF3546
LOC_Os08g40560	Z2	1	pfam DUF3546
LOC_Os08g19890	Z2	1
LOC_Os08g36390	M3;Z1;Z2	3	coiled coil region
LOC_Os04g59380	M4	1
LOC_Os01g35040	Z2;Z2	2	pfam UFD1
LOC_Os02g45054	M3;D;D	3
LOC_Os02g35460	Q	1
LOC_Os02g05610	M5	1	pfam DUF3546
LOC_Os09g13630	M3	1	pfam VEFS-Box
LOC_Os04g02510	M4	1
LOC_Os09g31140	M5;D;M4	3
LOC_Os06g22420	M4	1
LOC_Os05g19970	Z1;M4;Z1;Z1	4	RING
LOC_Os09g10980	M4;D;Z2	3
LOC_Os12g31840	Z1;M5;M4	3	DnaJ,colied coil region
LOC_Os12g42250	Q	1
LOC_Os08g37904	Z2;M4	2
LOC_Os04g36650	Q	1
LOC_Os03g13400	M3;Z2;M5	3	coiled coil region
LOC_Os02g31890	M3;Z1;D;D	4
LOC_Os01g67970	Z2;M4;M5	3	JmjN,Jmic
LOC_Os05g03020	M5;M4;M4;M5;M4;M4;Z2;M4;M5	9
LOC_Os05g37190	M5;D	2
LOC_Os11g36930	M4	1
LOC_Os01g57650	M3	1
LOC_Os01g09850	M3;Z1;Z2;D	4
LOC_Os01g39110	M3;Z1;Z2;D	4
LOC_Os02g30180	M5;Z2	2	UBA,coiled coil region,PUG
LOC_Os03g15790	M3	1	signal peptide
LOC_Os04g39050	M4	1
LOC_Os07g40300	Q	1
LOC_Os01g59450	M5	1
Pp3c1_16920	M3;Z2,M5	3
Pp3c1_20230	M3;M5	2
Pp3c1_23930	M5	1
Pp3c1_32440	M1	1	AP2
Pp3c1_8210	M1	1
Pp3c10_1440	M4	1
Pp3c10_3440	Q	1	signal peptide
Pp3c10_4090	Z2	1	coiled coil region
Pp3c11_11920	M4;Z1;Z1;D	4	DSRM,RWD,DEXDc
Pp3c11_13030	Q	1
Pp3c11_18160	Z2	1	pfam AAA_33,pfam Macro,pfam HIT,pfam zf-C2HE,pfam zf-CCHH
Pp3c11_2350	M4;M4	2
Pp3c11_24630	Z2;M4;M5	3	JmjN,JmiC
Pp3c11_480	M4;Z2;M4;M4;M4;Z2;Z2;M5	8
Pp3c12_26180	Z2	1	ZnF U1
Pp3c12_5100	M4;M4;M4;M4	4	coiled coil region
Pp3c12_7700	Z2	1	coiled coil region
Pp3c13_15520	M4	1	coiled coil region,WRKY
Pp3c13_22060	Z2	1
Pp3c13_23600	M4;Z2;Z1	3	coiled coil region
Pp3c14_10540	D	1	CHORD
Pp3c14_21120	Q	1
Pp3c14_26000	Z2;Z2;Z1	3
Pp3c14_26080	Z1	1	ZnF U1
Pp3c15_1090	M5	1
Pp3c15_17790	M5;Z2	2
Pp3c15_4950	M4;M4	2	pfam zf-AN1
Pp3c15_8160	M5	1	Cactinc cactus
Pp3c16_3030	Z2	1	DUF627,coiled coil region,pfam UCH
Pp3c17_13620	Z2	1
Pp3c17_17640	Q	1
Pp3c18_1910	Z1	1
Pp3c18_21380	M4；M5	2
Pp3c18_22010	Z2;M2;Q;Q	4
Pp3c19_13370	Z2	1	RING,ZnF-RBZ
Pp3c19_17160	M4;Z2	2
Pp3c19_21390	Z1;M2;Q;Q	4
Pp3c19_5900	M4;M4;M5;Z2	4
Pp3c19_9880	Z2;M3;M4	3	pfam Pre-SET,SET
Pp3c19_9910	Z2;Z1;Z2;M3;M4	5
Pp3c19_9920	Z2;Z1;M4;M4	4
Pp3c2_11820	M4	1
Pp3c2_16680	M5;Z2	2	UBA,coiled coil region,PUG
Pp3c2_19390	Z2	1	pfam NYN
Pp3c2_20240	M3;Z2;D	3
Pp3c2_22070	M3;Z2;D	3
Pp3c2_32900	M1	1
Pp3c2_4670	Z2;Z2	2
Pp3c2_6080	M5	1	signal peptide
Pp3c20_10060	M5	1	RING
Pp3c20_10790	Q	1
Pp3c20_1230	Z2	1
Pp3c20_14750	M4	1
Pp3c20_17760	Z1	1	PFAM LFY_SAM
Pp3c20_18730	M4;Z2	2	coiled coil region
Pp3c20_6860	M5	1	G patch
Pp3c20_8930	M4	1	zinc finger, GATA type
Pp3c21_1210	M4;M4	2
Pp3c21_440	M4;M2;Q;Q	4
Pp3c22_11760	Z2	1
Pp3c22_1400	M4;Z2	2
Pp3c22_17280	M3;M5;M3;M4	4
Pp3c22_2200	M4;M2;Q;Q	4	coiled coil region
Pp3c22_9680	M5	1	pfam PrmA
Pp3c23_13220	M3	1
Pp3c23_2190	Q	1	signal peptide
Pp3c23_4130	M5	1	RING
Pp3c23_7520	Z2	1	Pfam NYN
Pp3c23_800	Q	1
Pp3c23_8430	M4;Z2	2	coiled coil region
Pp3c23_861	Q	1
Pp3c23_960	Q	1
Pp3c24_15110	D	1
Pp3c24_2500	M4	1
Pp3c24_5330	M4;Z2	2	coiled coil region
Pp3c25_12300	Z2	1	pfam VEFS-Box
Pp3c26_1250	M5	1
Pp3c26_13140	Q	1
Pp3c26_4140	M5;Z2;Z1	3
Pp3c27_3670	Z2	1	pfam DUF627,coiled coil,pfam UCH
Pp3c27_4140	M5;Z2	2	pfam NUFIP1
Pp3c3_2100	Z1;Z2	2	coiled coil region, pfam UFD1
Pp3c3_21050	Q	1
Pp3c3_21440	M5	1	WRKY
Pp3c3_280	Z2	1	pfam zf-LYAR
Pp3c3_5040	Q	1
Pp3c3_5480	M4;D;Z2	3
Pp3c4_13250	M4;M5	2
Pp3c4_15820	M4;M4;M4;Z2	4
Pp3c4_15830	M4;M4;M4;Z2	4	coiled coil region
Pp3c4_16130	M4;M4	2
Pp3c4_170	Z2	1	ZnF U1
Pp3c4_17700	M4;Z2;Z1	3
Pp3c4_18030	M4	1	CHROMO,Pfam MOZ_SAS
Pp3c4_20180	Z2	1	coiled coil region
Pp3c5_20980	M4;Z2;D;M5	4	coiled coil region
Pp3c5_21100	Z1	1	PFAM SF3A3
Pp3c5_3270	M4;M4	2
Pp3c5_6880	Q	1
Pp3c6_10870	M3;Z2	2
Pp3c6_10890	M3;Z2	2
Pp3c6_19230	Q	1
Pp3c7_19440	Q	1
Pp3c7_24100	M4;M4	2
Pp3c7_7980	M4;M4;M4;Z2;Z2	5
Pp3c7_8710	D;Z2;M4;M5	4	JmjN,JmiC
Pp3c8_250	M3;M5	2	pfam Pre-SET,SET
Pp3c9_1130	M5	1
Pp3c9_13030	Z2	1	Cactinc cactus
Pp3c9_15270	M4;Z2	2
Pp3c9_18370	M4	1	EXOIII
Pp3c9_22230	M5;M5	2
