# Supplementary material for: Genome-wide characterization of C2H2 zinc-finger gene family provides insight into the mechanisms and evolution of the dehydration–rehydration responses in Physcomitrium and Arabidopsis
Source: Front Plant Sci. 2022 Oct 3;13:953459. doi: 10.3389/fpls.2022.953459 (PMC9574186; doi:10.3389/fpls.2022.953459)
Supplement: Supplementary file 8 [file Table_7.XLSX]

## Sheet: Supplementary Table 7
Supplementary Table 7. Predicted elements in the promoter regions upstream the start codom of C2H2-ZFPs in the representatives of land plant lineages.
Gene ID	Elements	Sequence	Start	Length	Position	Species	Function
101058	ABRE	ACGTG	1076	5	+	Arabidopsis thaliana	cis-acting element involved in the abscisic acid responsiveness
101058	CAT-box	GCCACT	1835	6	-	Arabidopsis thaliana	cis-acting regulatory element related to meristem expression
101058	GATA-motif	AAGGATAAGG	839	9	+	Solanum tuberosum	part of a light responsive element
101058	plant_AP-2-like	CGACCAGG	1393	8	+	Oryza sativa
101058	plant_AP-2-like	CGACCAGG	1664	8	-	Oryza sativa
101058	Unnamed__1	CGTGG	1028	5	+	Zea mays
101058	Unnamed__1	CGTGG	1107	5	+	Zea mays
101058	Unnamed__1	CGTGG	1635	5	-	Zea mays
101058	Sp1	GGGCGG	500	6	-	Oryza sativa	light responsive element
101058	O2-site	GTTGACGTGA	1001	9	-	Zea mays	cis-acting regulatory element involved in zein metabolism regulation
101058	CAAT-box	CCAAT	297	5	-	Arabidopsis thaliana	common cis-acting element in promoter and enhancer regions
101058	CAAT-box	CAAT	399	4	-	Nicotiana glutinosa
101058	CAAT-box	CAAAT	869	5	+	Pisum sativum	common cis-acting element in promoter and enhancer regions
101058	CAAT-box	CAAAT	1148	5	+	Pisum sativum	common cis-acting element in promoter and enhancer regions
101058	CAAT-box	CAAT	1151	4	-	Nicotiana glutinosa
101058	CAAT-box	CAAT	1467	4	-	Nicotiana glutinosa
101058	CAAT-box	CAAT	1583	4	+	Nicotiana glutinosa
101058	CAAT-box	CCAAT	1746	5	-	Arabidopsis thaliana	common cis-acting element in promoter and enhancer regions
101058	CAAT-box	CAAT	1907	4	+	Nicotiana glutinosa
101058	G-box	CAGACGTGGCA	1491	10	-	Nicotiana plumbaginifolia	cis-acting regulatory element involved in light responsiveness
101058	WRE3	CCACCT	247	6	+	Pisum sativum
101058	WRE3	CCACCT	559	6	+	Pisum sativum
101058	WRE3	CCACCT	772	6	+	Pisum sativum
101058	WRE3	CCACCT	1319	6	+	Pisum sativum
101058		motif_sequence	5	4	-	organism	short_function
101058		motif_sequence	443	4	+	organism	short_function
101058		motif_sequence	449	4	+	organism	short_function
101058		motif_sequence	872	4	+	organism	short_function
101058		motif_sequence	898	4	+	organism	short_function
101058		motif_sequence	918	4	+	organism	short_function
101058		motif_sequence	929	4	+	organism	short_function
101058		motif_sequence	1176	4	+	organism	short_function
101058		motif_sequence	1301	4	-	organism	short_function
101058		motif_sequence	1327	4	-	organism	short_function
101058		motif_sequence	1346	4	-	organism	short_function
101058		motif_sequence	1437	4	-	organism	short_function
101058		motif_sequence	1558	4	+	organism	short_function
101058		motif_sequence	1585	4	+	organism	short_function
101058		motif_sequence	1728	4	-	organism	short_function
101058		motif_sequence	1944	4	+	organism	short_function
101058		motif_sequence	1990	4	-	organism	short_function
101058	Myb	TAACTG	343	6	-	Arabidopsis thaliana
101058	Myb	CAACTG	1187	6	-	Arabidopsis thaliana
101058	STRE	AGGGG	761	5	-	Arabidopsis thaliana
101058	STRE	AGGGG	1093	5	-	Arabidopsis thaliana
101058	STRE	AGGGG	1238	5	-	Arabidopsis thaliana
101058	STRE	AGGGG	1662	5	-	Arabidopsis thaliana
101058	STRE	AGGGG	1680	5	-	Arabidopsis thaliana
101058	CCGTCC-box	CCGTCC	154	6	-	Petroselinum hortense
101058	CCGTCC-box	CCGTCC	883	6	-	Petroselinum hortense
101058	TC-rich repeats	ATTCTCTAAC	36	9	+	Nicotiana tabacum	cis-acting element involved in defense and stress responsiveness
101058	A-box	CCGTCC	154	6	-	Petroselinum crispum	cis-acting regulatory element
101058	A-box	CCGTCC	883	6	-	Petroselinum crispum	cis-acting regulatory element
101058	box S	AGCCACC	326	7	+	Arabidopsis thaliana
101058	box S	AGCCACC	539	7	+	Arabidopsis thaliana
101058	box S	AGCCACC	824	7	+	Arabidopsis thaliana
101058	box S	AGCCACC	1199	7	+	Arabidopsis thaliana
101058	TATA-box	taTATAAAtc	8	9	-	Arabidopsis thaliana	core promoter element around -30 of transcription start
101058	TATA-box	TATTTAAA	10	8	-	Arabidopsis thaliana	core promoter element around -30 of transcription start
101058	TATA-box	TATA	533	4	+	Arabidopsis thaliana	core promoter element around -30 of transcription start
101058	TATA-box	TATA	797	4	+	Arabidopsis thaliana	core promoter element around -30 of transcription start
101058	TATA-box	TATAA	1368	5	-	Arabidopsis thaliana	core promoter element around -30 of transcription start
101058	TATA-box	TATA	1369	4	-	Arabidopsis thaliana	core promoter element around -30 of transcription start
101058	TATA-box	ccTATAAAaa	1417	9	+	Arabidopsis thaliana	core promoter element around -30 of transcription start
101058	TATA-box	ccTATAAAaa	1648	9	+	Arabidopsis thaliana	core promoter element around -30 of transcription start
101058	MBS	CAACTG	1187	6	-	Arabidopsis thaliana	MYB binding site involved in drought-inducibility
101058	as-1	TGACG	1191	5	+	Arabidopsis thaliana
101058	as-1	TGACG	1736	5	-	Arabidopsis thaliana
101058	CCGTCC motif	CCGTCC	154	6	-	Nicotiana tabacum
101058	CCGTCC motif	CCGTCC	883	6	-	Nicotiana tabacum
101058	TGACG-motif	TGACG	1191	5	+	Hordeum vulgare	cis-acting regulatory element involved in the MeJA-responsiveness
101058	TGACG-motif	TGACG	1736	5	-	Hordeum vulgare	cis-acting regulatory element involved in the MeJA-responsiveness
101058	TGA-element	AACGAC	1033	6	+	Brassica oleracea	auxin-responsive element
101058	TGA-element	AACGAC	1372	6	+	Brassica oleracea	auxin-responsive element
101058	G-Box	CACGTT	1075	6	-	Pisum sativum	cis-acting regulatory element involved in light responsiveness
101058	SARE	TTCGACCATCTT	1005	11	+	Nicotiana tabacum	cis-acting element involved in salicylic acid responsiveness
101058	CGTCA-motif	CGTCA	1191	5	-	Hordeum vulgare	cis-acting regulatory element involved in the MeJA-responsiveness
101058	CGTCA-motif	CGTCA	1736	5	+	Hordeum vulgare	cis-acting regulatory element involved in the MeJA-responsiveness
101058	GT1-motif	GGTTAAT	1892	7	-	Avena sativa	light responsive element
101058	GT1-motif	GGTTAA	1893	6	-	Arabidopsis thaliana	light responsive element
101058	Unnamed__4	CTCC	78	4	+	Petroselinum hortense
101058	Unnamed__4	CTCC	176	4	+	Petroselinum hortense
101058	Unnamed__4	CTCC	302	4	+	Petroselinum hortense
101058	Unnamed__4	CTCC	392	4	+	Petroselinum hortense
101058	Unnamed__4	CTCC	412	4	+	Petroselinum hortense
101058	Unnamed__4	CTCC	427	4	+	Petroselinum hortense
101058	Unnamed__4	CTCC	433	4	+	Petroselinum hortense
101058	Unnamed__4	CTCC	464	4	+	Petroselinum hortense
101058	Unnamed__4	CTCC	599	4	+	Petroselinum hortense
101058	Unnamed__4	CTCC	647	4	+	Petroselinum hortense
101058	Unnamed__4	CTCC	656	4	+	Petroselinum hortense
101058	Unnamed__4	CTCC	731	4	+	Petroselinum hortense
101058	Unnamed__4	CTCC	784	4	+	Petroselinum hortense
101058	Unnamed__4	CTCC	806	4	+	Petroselinum hortense
101058	Unnamed__4	CTCC	866	4	+	Petroselinum hortense
101058	Unnamed__4	CTCC	1068	4	-	Petroselinum hortense
101058	Unnamed__4	CTCC	1173	4	+	Petroselinum hortense
101058	Unnamed__4	CTCC	1270	4	+	Petroselinum hortense
101058	Unnamed__4	CTCC	1437	4	-	Petroselinum hortense
101058	Unnamed__4	CTCC	1578	4	+	Petroselinum hortense
101058	Unnamed__4	CTCC	1587	4	+	Petroselinum hortense
101058	Unnamed__4	CTCC	1620	4	+	Petroselinum hortense
101058	Unnamed__4	CTCC	1632	4	+	Petroselinum hortense
101058	Unnamed__4	CTCC	1646	4	+	Petroselinum hortense
101058	Unnamed__4	CTCC	1728	4	-	Petroselinum hortense
101058	Unnamed__4	CTCC	1800	4	-	Petroselinum hortense
101058	Unnamed__4	CTCC	1833	4	-	Petroselinum hortense
101058	Unnamed__4	CTCC	1880	4	+	Petroselinum hortense
101058	Unnamed__4	CTCC	1884	4	+	Petroselinum hortense
101058	Unnamed__4	CTCC	1924	4	+	Petroselinum hortense
101058	Unnamed__4	CTCC	1987	4	-	Petroselinum hortense
101058	Unnamed__4	CTCC	1990	4	-	Petroselinum hortense
101058	MYB	CAACCA	1007	6	+	Arabidopsis thaliana
101058	TCA-element	TCAGAAGAGG	1175	9	-	Brassica oleracea	cis-acting element involved in salicylic acid responsiveness
139049	CCGTCC-box	CCGTCC	1885	6	-	Petroselinum hortense
139049	CCGTCC-box	CCGTCC	1910	6	-	Petroselinum hortense
139049	TCT-motif	TCTTAC	996	6	+	Arabidopsis thaliana	part of a light responsive element
139049	TCT-motif	TCTTAC	1458	6	-	Arabidopsis thaliana	part of a light responsive element
139049	MYC	CATGTG	656	6	-	Arabidopsis thaliana
139049	MYC	CATTTG	1322	6	+	Arabidopsis thaliana
139049	MYC	CATTTG	1404	6	-	Arabidopsis thaliana
139049	MYC	CATTTG	1644	6	+	Arabidopsis thaliana
139049	ARE	AAACCA	829	6	-	Zea mays	cis-acting regulatory element essential for the anaerobic induction
139049	Myb	CAACTG	486	6	+	Arabidopsis thaliana
139049		motif_sequence	630	4	-	organism	short_function
139049		motif_sequence	711	4	-	organism	short_function
139049		motif_sequence	720	4	+	organism	short_function
139049		motif_sequence	1066	4	+	organism	short_function
139049		motif_sequence	1175	4	-	organism	short_function
139049		motif_sequence	1254	4	-	organism	short_function
139049		motif_sequence	1269	4	-	organism	short_function
139049		motif_sequence	1283	4	-	organism	short_function
139049		motif_sequence	1407	4	+	organism	short_function
139049		motif_sequence	1429	4	-	organism	short_function
139049		motif_sequence	1851	4	+	organism	short_function
139049		motif_sequence	1917	4	-	organism	short_function
139049	CCGTCC motif	CCGTCC	1885	6	-	Nicotiana tabacum
139049	CCGTCC motif	CCGTCC	1910	6	-	Nicotiana tabacum
139049	TGACG-motif	TGACG	899	5	+	Hordeum vulgare	cis-acting regulatory element involved in the MeJA-responsiveness
139049	TGACG-motif	TGACG	912	5	-	Hordeum vulgare	cis-acting regulatory element involved in the MeJA-responsiveness
139049	TGACG-motif	TGACG	1279	5	+	Hordeum vulgare	cis-acting regulatory element involved in the MeJA-responsiveness
139049	TGACG-motif	TGACG	1326	5	+	Hordeum vulgare	cis-acting regulatory element involved in the MeJA-responsiveness
139049	TGACG-motif	TGACG	1967	5	-	Hordeum vulgare	cis-acting regulatory element involved in the MeJA-responsiveness
139049	as-1	TGACG	899	5	+	Arabidopsis thaliana
139049	as-1	TGACG	912	5	-	Arabidopsis thaliana
139049	as-1	TGACG	1279	5	+	Arabidopsis thaliana
139049	as-1	TGACG	1326	5	+	Arabidopsis thaliana
139049	as-1	TGACG	1967	5	-	Arabidopsis thaliana
139049	TATA-box	TATAA	474	5	-	Arabidopsis thaliana	core promoter element around -30 of transcription start
139049	TATA-box	TATA	475	4	+	Arabidopsis thaliana	core promoter element around -30 of transcription start
139049	TATA-box	TATAAA	1220	6	-	Helianthus annuus	core promoter element around -30 of transcription start
139049	TATA-box	TATAA	1221	5	-	Arabidopsis thaliana	core promoter element around -30 of transcription start
139049	TATA-box	TATA	1222	4	-	Arabidopsis thaliana	core promoter element around -30 of transcription start
139049	TATA-box	TATA	1637	4	-	Arabidopsis thaliana	core promoter element around -30 of transcription start
139049	MBS	CAACTG	486	6	+	Arabidopsis thaliana	MYB binding site involved in drought-inducibility
139049	A-box	CCGTCC	1885	6	-	Petroselinum crispum	cis-acting regulatory element
139049	A-box	CCGTCC	1910	6	-	Petroselinum crispum	cis-acting regulatory element
139049	AE-box	AGAAACTT	1145	8	-	Arabidopsis thaliana	part of a module for light response
139049	TC-rich repeats	GTTTTCTTAC	1458	9	-	Nicotiana tabacum	cis-acting element involved in defense and stress responsiveness
139049	CGTCA-motif	CGTCA	899	5	-	Hordeum vulgare	cis-acting regulatory element involved in the MeJA-responsiveness
139049	CGTCA-motif	CGTCA	912	5	+	Hordeum vulgare	cis-acting regulatory element involved in the MeJA-responsiveness
139049	CGTCA-motif	CGTCA	1279	5	-	Hordeum vulgare	cis-acting regulatory element involved in the MeJA-responsiveness
139049	CGTCA-motif	CGTCA	1326	5	-	Hordeum vulgare	cis-acting regulatory element involved in the MeJA-responsiveness
139049	CGTCA-motif	CGTCA	1967	5	+	Hordeum vulgare	cis-acting regulatory element involved in the MeJA-responsiveness
139049	TGA-element	AACGAC	1216	6	-	Brassica oleracea	auxin-responsive element
139049	CARE	CAACTCCC	842	8	-	Oryza sativa
139049	Unnamed__4	CTCC	529	4	-	Petroselinum hortense
139049	Unnamed__4	CTCC	541	4	+	Petroselinum hortense
139049	Unnamed__4	CTCC	630	4	-	Petroselinum hortense
139049	Unnamed__4	CTCC	843	4	-	Petroselinum hortense
139049	Unnamed__4	CTCC	1042	4	+	Petroselinum hortense
139049	Unnamed__4	CTCC	1076	4	+	Petroselinum hortense
139049	Unnamed__4	CTCC	1089	4	-	Petroselinum hortense
139049	Unnamed__4	CTCC	1283	4	-	Petroselinum hortense
139049	Unnamed__4	CTCC	1303	4	-	Petroselinum hortense
139049	Unnamed__4	CTCC	1413	4	+	Petroselinum hortense
139049	Unnamed__4	CTCC	1429	4	-	Petroselinum hortense
139049	Unnamed__4	CTCC	1468	4	+	Petroselinum hortense
139049	Unnamed__4	CTCC	1620	4	+	Petroselinum hortense
139049	Unnamed__4	CTCC	1641	4	+	Petroselinum hortense
139049	Unnamed__4	CTCC	1649	4	-	Petroselinum hortense
139049	Unnamed__4	CTCC	1656	4	-	Petroselinum hortense
139049	Unnamed__4	CTCC	1662	4	-	Petroselinum hortense
139049	Unnamed__4	CTCC	1800	4	-	Petroselinum hortense
139049	Unnamed__4	CTCC	1917	4	-	Petroselinum hortense
139049	Unnamed__4	CTCC	1993	4	-	Petroselinum hortense
139049	ABRE	ACGTG	1328	5	+	Arabidopsis thaliana	cis-acting element involved in the abscisic acid responsiveness
139049	Unnamed__1	CGTGG	1329	5	+	Zea mays
139049	CAT-box	GCCACT	1488	6	+	Arabidopsis thaliana	cis-acting regulatory element related to meristem expression
139049	AAGAA-motif	GAAAGAA	1354	7	-	Avena sativa
139049	G-box	CACGTC	1327	6	-	Zea mays	cis-acting regulatory element involved in light responsiveness
139049	CAAT-box	CAAT	506	4	-	Nicotiana glutinosa
139049	CAAT-box	CCAAT	586	5	-	Arabidopsis thaliana	common cis-acting element in promoter and enhancer regions
139049	CAAT-box	CAAAT	754	5	-	Pisum sativum	common cis-acting element in promoter and enhancer regions
139049	CAAT-box	CCAAT	791	5	+	Arabidopsis thaliana	common cis-acting element in promoter and enhancer regions
139049	CAAT-box	CAAT	792	4	+	Nicotiana glutinosa
139049	CAAT-box	CAAT	875	4	+	Nicotiana glutinosa
139049	CAAT-box	CAAT	897	4	-	Nicotiana glutinosa
139049	CAAT-box	CAAT	956	4	+	Nicotiana glutinosa
139049	CAAT-box	CAAAT	1014	5	-	Pisum sativum	common cis-acting element in promoter and enhancer regions
139049	CAAT-box	CAAAT	1054	5	-	Pisum sativum	common cis-acting element in promoter and enhancer regions
139049	CAAT-box	CAAT	1123	4	-	Nicotiana glutinosa
139049	CAAT-box	CAAT	1128	4	-	Nicotiana glutinosa
139049	CAAT-box	CAAAT	1171	5	-	Pisum sativum	common cis-acting element in promoter and enhancer regions
139049	CAAT-box	CAAT	1308	4	-	Nicotiana glutinosa
139049	CAAT-box	CAAAT	1323	5	-	Pisum sativum	common cis-acting element in promoter and enhancer regions
139049	CAAT-box	CAAT	1348	4	-	Nicotiana glutinosa
139049	CAAT-box	CAAAT	1404	5	+	Pisum sativum	common cis-acting element in promoter and enhancer regions
139049	CAAT-box	CAAT	1472	4	-	Nicotiana glutinosa
139049	CAAT-box	CAAAT	1502	5	-	Pisum sativum	common cis-acting element in promoter and enhancer regions
139049	CAAT-box	CAAAT	1645	5	-	Pisum sativum	common cis-acting element in promoter and enhancer regions
139049	CAAT-box	CAAAT	1788	5	-	Pisum sativum	common cis-acting element in promoter and enhancer regions
139049	CAAT-box	CCAAT	1907	5	-	Arabidopsis thaliana	common cis-acting element in promoter and enhancer regions
139049	CAAT-box	CAAT	1921	4	-	Nicotiana glutinosa
414957	G-box	CACGAC	128	6	+	Zea mays	cis-acting regulatory element involved in light responsiveness
414957	G-box	TACGTG	161	6	-	Arabidopsis thaliana	cis-acting regulatory element involved in light responsiveness
414957	G-box	CACGAC	524	6	+	Zea mays	cis-acting regulatory element involved in light responsiveness
414957	CAAT-box	CAAT	2	4	-	Nicotiana glutinosa
414957	CAAT-box	CAAT	79	4	-	Nicotiana glutinosa
414957	CAAT-box	CAAAT	232	5	+	Pisum sativum	common cis-acting element in promoter and enhancer regions
414957	CAAT-box	CCAAT	391	5	+	Arabidopsis thaliana	common cis-acting element in promoter and enhancer regions
414957	CAAT-box	CAAT	392	4	+	Nicotiana glutinosa
414957	CAAT-box	CCAAT	432	5	+	Arabidopsis thaliana	common cis-acting element in promoter and enhancer regions
414957	CAAT-box	CAAT	433	4	+	Nicotiana glutinosa
414957	CAAT-box	CCAAT	504	5	+	Arabidopsis thaliana	common cis-acting element in promoter and enhancer regions
414957	CAAT-box	CAAT	505	4	+	Nicotiana glutinosa
414957	CAAT-box	CAAAT	516	5	+	Pisum sativum	common cis-acting element in promoter and enhancer regions
414957	CAAT-box	CCAAT	653	5	-	Arabidopsis thaliana	common cis-acting element in promoter and enhancer regions
414957	CAAT-box	CAAAT	717	5	-	Pisum sativum	common cis-acting element in promoter and enhancer regions
414957	CAAT-box	CCAAT	731	5	-	Arabidopsis thaliana	common cis-acting element in promoter and enhancer regions
414957	CAAT-box	CAAT	882	4	-	Nicotiana glutinosa
414957	CAAT-box	CCAAT	984	5	-	Arabidopsis thaliana	common cis-acting element in promoter and enhancer regions
414957	CAAT-box	CAAAT	1042	5	-	Pisum sativum	common cis-acting element in promoter and enhancer regions
414957	CAAT-box	CAAT	1063	4	+	Nicotiana glutinosa
414957	CAAT-box	CAAAT	1147	5	-	Pisum sativum	common cis-acting element in promoter and enhancer regions
414957	CAAT-box	CCAAT	1176	5	+	Arabidopsis thaliana	common cis-acting element in promoter and enhancer regions
414957	CAAT-box	CAAT	1177	4	+	Nicotiana glutinosa
414957	CAAT-box	CAAT	1214	4	-	Nicotiana glutinosa
414957	CAAT-box	CAAT	1226	4	+	Nicotiana glutinosa
414957	CAAT-box	CAAT	1260	4	+	Nicotiana glutinosa
414957	CAAT-box	CAAT	1274	4	+	Nicotiana glutinosa
414957	CAAT-box	CCAAT	1353	5	-	Arabidopsis thaliana	common cis-acting element in promoter and enhancer regions
414957	CAAT-box	CAAT	1448	4	+	Nicotiana glutinosa
414957	CAAT-box	CAAAT	1535	5	-	Pisum sativum	common cis-acting element in promoter and enhancer regions
414957	CAAT-box	CAAT	1550	4	-	Nicotiana glutinosa
414957	CAAT-box	CAAAT	1568	5	-	Pisum sativum	common cis-acting element in promoter and enhancer regions
414957	CAAT-box	CAAT	1586	4	+	Nicotiana glutinosa
414957	CAAT-box	CAAAT	1622	5	+	Pisum sativum	common cis-acting element in promoter and enhancer regions
414957	CAAT-box	CAAAT	1653	5	+	Pisum sativum	common cis-acting element in promoter and enhancer regions
414957	CAAT-box	CAAT	1681	4	-	Nicotiana glutinosa
414957	CAAT-box	CAAT	1765	4	+	Nicotiana glutinosa
414957	CAAT-box	CAAT	1769	4	+	Nicotiana glutinosa
414957	CAAT-box	CAAT	1793	4	+	Nicotiana glutinosa
414957	CAAT-box	CAAT	1819	4	-	Nicotiana glutinosa
414957	CAAT-box	CAAT	1848	4	+	Nicotiana glutinosa
414957	CAAT-box	CAAAT	1864	5	+	Pisum sativum	common cis-acting element in promoter and enhancer regions
414957	CAAT-box	CAAT	1878	4	-	Nicotiana glutinosa
414957	CAAT-box	CCAAT	1935	5	+	Arabidopsis thaliana	common cis-acting element in promoter and enhancer regions
414957	CAAT-box	CAAT	1936	4	+	Nicotiana glutinosa
414957	CAAT-box	CAAT	1954	4	+	Nicotiana glutinosa
414957	dOCT	CACGGATC	86	8	+	Zea mays
414957	ABRE3a	TACGTG	161	6	-	Zea mays
414957	AAGAA-motif	GAAAGAA	402	7	-	Avena sativa
414957	AAGAA-motif	GAAAGAA	1553	7	+	Avena sativa
414957	AAGAA-motif	GAAAGAA	1756	7	-	Avena sativa
414957	ERE	ATTTTAAA	954	8	-	Nicotiana glutinos
414957	ERE	ATTTCATA	1066	8	-	Nicotiana glutinos
414957	ERE	ATTTTAAA	1085	8	-	Nicotiana glutinos
414957	ERE	ATTTCATA	1119	8	-	Nicotiana glutinos
414957	ABRE4	CACGTA	161	6	+	Zea mays
414957	CAT-box	GCCACT	1872	6	-	Arabidopsis thaliana	cis-acting regulatory element related to meristem expression
414957	Unnamed__1	CGTGG	127	5	-	Zea mays
414957	Unnamed__1	CGTGG	380	5	+	Zea mays
414957	Unnamed__1	CGTGG	475	5	+	Zea mays
414957	Unnamed__1	CGTGG	523	5	-	Zea mays
414957	Unnamed__1	CGTGG	778	5	+	Zea mays
414957	Unnamed__1	CGTGG	853	5	-	Zea mays
414957	ABRE	ACGTG	161	5	-	Arabidopsis thaliana	cis-acting element involved in the abscisic acid responsiveness
414957	DRE1	ACCGAGA	1141	7	+	Zea mays
414957	I-box	GATAAGGTG	1884	9	-	Zea mays	part of a light responsive element
414957	MYB	CAACAG	860	6	-	Arabidopsis thaliana
414957	MYB	CAACCA	1240	6	+	Arabidopsis thaliana
414957	MYB	TAACCA	1298	6	-	Arabidopsis thaliana
414957	Unnamed__4	CTCC	125	4	+	Petroselinum hortense
414957	Unnamed__4	CTCC	143	4	+	Petroselinum hortense
414957	Unnamed__4	CTCC	202	4	-	Petroselinum hortense
414957	Unnamed__4	CTCC	273	4	+	Petroselinum hortense
414957	Unnamed__4	CTCC	286	4	-	Petroselinum hortense
414957	Unnamed__4	CTCC	341	4	-	Petroselinum hortense
414957	Unnamed__4	CTCC	569	4	+	Petroselinum hortense
414957	Unnamed__4	CTCC	587	4	+	Petroselinum hortense
414957	Unnamed__4	CTCC	611	4	+	Petroselinum hortense
414957	Unnamed__4	CTCC	626	4	-	Petroselinum hortense
414957	Unnamed__4	CTCC	644	4	-	Petroselinum hortense
414957	Unnamed__4	CTCC	659	4	+	Petroselinum hortense
414957	Unnamed__4	CTCC	727	4	-	Petroselinum hortense
414957	Unnamed__4	CTCC	796	4	-	Petroselinum hortense
414957	Unnamed__4	CTCC	809	4	-	Petroselinum hortense
414957	Unnamed__4	CTCC	829	4	-	Petroselinum hortense
414957	Unnamed__4	CTCC	943	4	+	Petroselinum hortense
414957	Unnamed__4	CTCC	987	4	-	Petroselinum hortense
414957	Unnamed__4	CTCC	1267	4	-	Petroselinum hortense
414957	Unnamed__4	CTCC	1278	4	+	Petroselinum hortense
414957	Unnamed__4	CTCC	1658	4	-	Petroselinum hortense
414957	Unnamed__4	CTCC	1927	4	+	Petroselinum hortense
414957	TCA-element	TCAGAAGAGG	1704	9	-	Brassica oleracea	cis-acting element involved in salicylic acid responsiveness
414957	F-box	CTATTCTCATT	1102	10	-	Lycopersicon esculentum
414957	MYB-like sequence	TAACCA	1298	6	-	Arabidopsis thaliana
414957	Myb-binding site	CAACAG	860	6	-	Nicotiana tabacum
414957	Box 4	ATTAAT	1091	6	-	Petroselinum crispum	part of a conserved DNA module involved in light responsiveness
414957	Box 4	ATTAAT	1099	6	-	Petroselinum crispum	part of a conserved DNA module involved in light responsiveness
414957	CGTCA-motif	CGTCA	112	5	-	Hordeum vulgare	cis-acting regulatory element involved in the MeJA-responsiveness
414957	CGTCA-motif	CGTCA	418	5	-	Hordeum vulgare	cis-acting regulatory element involved in the MeJA-responsiveness
414957	CGTCA-motif	CGTCA	1790	5	+	Hordeum vulgare	cis-acting regulatory element involved in the MeJA-responsiveness
414957	TATA-box	TATTTAAA	952	8	+	Arabidopsis thaliana	core promoter element around -30 of transcription start
414957	TATA-box	ATATAA	1072	6	+	Brassica oleracea	core promoter element around -30 of transcription start
414957	TATA-box	TATA	1073	4	-	Arabidopsis thaliana	core promoter element around -30 of transcription start
414957	TATA-box	ATATAT	1116	6	-	Brassica napus	core promoter element around -30 of transcription start
414957	TATA-box	TATA	1117	4	-	Arabidopsis thaliana	core promoter element around -30 of transcription start
414957	TATA-box	ATATAA	1559	6	+	Brassica oleracea	core promoter element around -30 of transcription start
414957	TATA-box	TATA	1560	4	-	Arabidopsis thaliana	core promoter element around -30 of transcription start
414957	TATA-box	ATTATA	1625	6	+	Brassica napus	core promoter element around -30 of transcription start
414957	TATA-box	TATAA	1626	5	-	Arabidopsis thaliana	core promoter element around -30 of transcription start
414957	TATA-box	TATA	1627	4	-	Arabidopsis thaliana	core promoter element around -30 of transcription start
414957	TATA-box	ATTATA	1715	6	+	Brassica napus	core promoter element around -30 of transcription start
414957	TATA-box	TATAA	1716	5	-	Arabidopsis thaliana	core promoter element around -30 of transcription start
414957	TATA-box	TATA	1717	4	-	Arabidopsis thaliana	core promoter element around -30 of transcription start
414957	TATA-box	TATAAAT	1837	7	-	Brassica juncea	core promoter element around -30 of transcription start
414957	TATA-box	TATAAA	1838	6	-	Helianthus annuus	core promoter element around -30 of transcription start
414957	TATA-box	TATAA	1839	5	-	Arabidopsis thaliana	core promoter element around -30 of transcription start
414957	TATA-box	TATA	1840	4	-	Arabidopsis thaliana	core promoter element around -30 of transcription start
414957	TATA-box	ATATAA	1938	6	+	Brassica oleracea	core promoter element around -30 of transcription start
414957	TATA-box	TATA	1939	4	-	Arabidopsis thaliana	core promoter element around -30 of transcription start
414957	TC-rich repeats	GTTTTCTTAC	1368	10	+	Nicotiana tabacum	cis-acting element involved in defense and stress responsiveness
414957	TGACG-motif	TGACG	112	5	+	Hordeum vulgare	cis-acting regulatory element involved in the MeJA-responsiveness
414957	TGACG-motif	TGACG	418	5	+	Hordeum vulgare	cis-acting regulatory element involved in the MeJA-responsiveness
414957	TGACG-motif	TGACG	1790	5	-	Hordeum vulgare	cis-acting regulatory element involved in the MeJA-responsiveness
414957	as-1	TGACG	112	5	+	Arabidopsis thaliana
414957	as-1	TGACG	418	5	+	Arabidopsis thaliana
414957	as-1	TGACG	1790	5	-	Arabidopsis thaliana
414957	WUN-motif	AAATTTCTT	1945	9	-	Nicotiana glutinosa
414957		motif_sequence	48	4	+	organism	short_function
414957		motif_sequence	123	4	+	organism	short_function
414957		motif_sequence	166	4	+	organism	short_function
414957		motif_sequence	286	4	-	organism	short_function
414957		motif_sequence	394	4	+	organism	short_function
414957		motif_sequence	573	4	+	organism	short_function
414957		motif_sequence	581	4	-	organism	short_function
414957		motif_sequence	598	4	-	organism	short_function
414957		motif_sequence	626	4	-	organism	short_function
414957		motif_sequence	727	4	-	organism	short_function
414957		motif_sequence	866	4	+	organism	short_function
414957		motif_sequence	1035	4	+	organism	short_function
414957		motif_sequence	1179	4	+	organism	short_function
414957		motif_sequence	1276	4	+	organism	short_function
414957		motif_sequence	1473	4	-	organism	short_function
414957		motif_sequence	1685	4	+	organism	short_function
414957		motif_sequence	1909	4	+	organism	short_function
414957		motif_sequence	1925	4	+	organism	short_function
414957	MYC	CATTTG	232	6	-	Arabidopsis thaliana
414957	MYC	CATTTG	716	6	+	Arabidopsis thaliana
414957	MYC	CATTTG	1041	6	+	Arabidopsis thaliana
414957	MYC	CATTTG	1567	6	+	Arabidopsis thaliana
414957	MYC	CATTTG	1653	6	-	Arabidopsis thaliana
414957	MYC	CATTTG	1864	6	-	Arabidopsis thaliana
414957	STRE	AGGGG	489	5	-	Arabidopsis thaliana
414957	STRE	AGGGG	994	5	+	Arabidopsis thaliana
414957	STRE	AGGGG	1006	5	-	Arabidopsis thaliana
414957	STRE	AGGGG	1055	5	-	Arabidopsis thaliana
414957	STRE	AGGGG	1460	5	+	Arabidopsis thaliana
414957	STRE	AGGGG	1665	5	+	Arabidopsis thaliana
414957	STRE	AGGGG	1785	5	+	Arabidopsis thaliana
414957	STRE	AGGGG	1797	5	-	Arabidopsis thaliana
414957	STRE	AGGGG	1807	5	-	Arabidopsis thaliana
414957	TCT-motif	TCTTAC	1372	6	+	Arabidopsis thaliana	part of a light responsive element
414957	ARE	AAACCA	937	6	+	Zea mays	cis-acting regulatory element essential for the anaerobic induction
76899	CGTCA-motif	CGTCA	118	5	-	Hordeum vulgare	cis-acting regulatory element involved in the MeJA-responsiveness
76899	CGTCA-motif	CGTCA	466	5	-	Hordeum vulgare	cis-acting regulatory element involved in the MeJA-responsiveness
76899	CGTCA-motif	CGTCA	530	5	+	Hordeum vulgare	cis-acting regulatory element involved in the MeJA-responsiveness
76899	CGTCA-motif	CGTCA	985	5	-	Hordeum vulgare	cis-acting regulatory element involved in the MeJA-responsiveness
76899	Myb-binding site	CAACAG	40	6	+	Nicotiana tabacum
76899	Myb-binding site	CAACAG	1008	6	-	Nicotiana tabacum
76899	NON	CAACGGCCACG	1319	10	+	Nicotiana tabacum
76899	G-Box	CACGTT	383	6	-	Pisum sativum	cis-acting regulatory element involved in light responsiveness
76899	Unnamed__4	CTCC	82	4	+	Petroselinum hortense
76899	Unnamed__4	CTCC	103	4	-	Petroselinum hortense
76899	Unnamed__4	CTCC	157	4	-	Petroselinum hortense
76899	Unnamed__4	CTCC	176	4	-	Petroselinum hortense
76899	Unnamed__4	CTCC	340	4	-	Petroselinum hortense
76899	Unnamed__4	CTCC	372	4	-	Petroselinum hortense
76899	Unnamed__4	CTCC	434	4	-	Petroselinum hortense
76899	Unnamed__4	CTCC	453	4	-	Petroselinum hortense
76899	Unnamed__4	CTCC	520	4	-	Petroselinum hortense
76899	Unnamed__4	CTCC	615	4	+	Petroselinum hortense
76899	Unnamed__4	CTCC	696	4	-	Petroselinum hortense
76899	Unnamed__4	CTCC	1101	4	+	Petroselinum hortense
76899	Unnamed__4	CTCC	1113	4	+	Petroselinum hortense
76899	Unnamed__4	CTCC	1132	4	+	Petroselinum hortense
76899	Unnamed__4	CTCC	1137	4	+	Petroselinum hortense
76899	Unnamed__4	CTCC	1443	4	+	Petroselinum hortense
76899	Unnamed__4	CTCC	1470	4	+	Petroselinum hortense
76899	Unnamed__4	CTCC	1544	4	+	Petroselinum hortense
76899	Unnamed__4	CTCC	1547	4	+	Petroselinum hortense
76899	Unnamed__4	CTCC	1558	4	+	Petroselinum hortense
76899	Unnamed__4	CTCC	1622	4	+	Petroselinum hortense
76899	Unnamed__4	CTCC	1668	4	+	Petroselinum hortense
76899	Unnamed__4	CTCC	1688	4	-	Petroselinum hortense
76899	Unnamed__4	CTCC	1777	4	+	Petroselinum hortense
76899	Unnamed__4	CTCC	1833	4	+	Petroselinum hortense
76899	Unnamed__4	CTCC	1897	4	-	Petroselinum hortense
76899	Unnamed__4	CTCC	1928	4	+	Petroselinum hortense
76899	Unnamed__4	CTCC	1940	4	-	Petroselinum hortense
76899	Unnamed__4	CTCC	1950	4	+	Petroselinum hortense
76899	MYB	CAACAG	40	6	+	Arabidopsis thaliana
76899	MYB	CAACAG	1008	6	-	Arabidopsis thaliana
76899	ARE	AAACCA	1693	6	+	Zea mays	cis-acting regulatory element essential for the anaerobic induction
76899	ARE	AAACCA	1749	6	-	Zea mays	cis-acting regulatory element essential for the anaerobic induction
76899	Myb	CAACTG	334	6	+	Arabidopsis thaliana
76899	Myb	CAACTG	485	6	+	Arabidopsis thaliana
76899	Myb	CAACTG	953	6	+	Arabidopsis thaliana
76899	MYC	CAATTG	89	6	+	Arabidopsis thaliana
76899	MYC	CAATTG	1235	6	-	Arabidopsis thaliana
76899	MYC	CATGTG	1805	6	+	Arabidopsis thaliana
76899	STRE	AGGGG	369	5	+	Arabidopsis thaliana
76899	STRE	AGGGG	1015	5	-	Arabidopsis thaliana
76899	STRE	AGGGG	1110	5	-	Arabidopsis thaliana
76899	STRE	AGGGG	1477	5	-	Arabidopsis thaliana
76899	STRE	AGGGG	1562	5	-	Arabidopsis thaliana
76899	STRE	AGGGG	1648	5	-	Arabidopsis thaliana
76899	STRE	AGGGG	1670	5	-	Arabidopsis thaliana
76899	W box	TTGACC	708	6	+	Arabidopsis thaliana
76899	W box	TTGACC	855	6	-	Arabidopsis thaliana
76899	W box	TTGACC	887	6	+	Arabidopsis thaliana
76899	WUN-motif	AAATTACTA	1490	9	+	Nicotiana glutinosa
76899		motif_sequence	80	4	+	organism	short_function
76899		motif_sequence	209	4	+	organism	short_function
76899		motif_sequence	283	4	+	organism	short_function
76899		motif_sequence	340	4	-	organism	short_function
76899		motif_sequence	344	4	+	organism	short_function
76899		motif_sequence	580	4	+	organism	short_function
76899		motif_sequence	608	4	-	organism	short_function
76899		motif_sequence	1300	4	+	organism	short_function
76899		motif_sequence	1312	4	-	organism	short_function
76899		motif_sequence	1542	4	+	organism	short_function
76899		motif_sequence	1589	4	+	organism	short_function
76899		motif_sequence	1620	4	+	organism	short_function
76899		motif_sequence	1640	4	+	organism	short_function
76899		motif_sequence	1771	4	-	organism	short_function
76899		motif_sequence	1819	4	+	organism	short_function
76899		motif_sequence	1870	4	+	organism	short_function
76899	as-1	TGACG	118	5	+	Arabidopsis thaliana
76899	as-1	TGACG	466	5	+	Arabidopsis thaliana
76899	as-1	TGACG	530	5	-	Arabidopsis thaliana
76899	as-1	TGACG	985	5	+	Arabidopsis thaliana
76899	chs-CMA1a	TTACTTAA	779	8	-	Daucus carota	part of a light responsive element
76899	TGACG-motif	TGACG	118	5	+	Hordeum vulgare	cis-acting regulatory element involved in the MeJA-responsiveness
76899	TGACG-motif	TGACG	466	5	+	Hordeum vulgare	cis-acting regulatory element involved in the MeJA-responsiveness
76899	TGACG-motif	TGACG	530	5	-	Hordeum vulgare	cis-acting regulatory element involved in the MeJA-responsiveness
76899	TGACG-motif	TGACG	985	5	+	Hordeum vulgare	cis-acting regulatory element involved in the MeJA-responsiveness
76899	GCN4_motif	TGAGTCA	728	7	-	Oryza sativa	cis-regulatory element involved in endosperm expression
76899	MBS	CAACTG	334	6	+	Arabidopsis thaliana	MYB binding site involved in drought-inducibility
76899	MBS	CAACTG	485	6	+	Arabidopsis thaliana	MYB binding site involved in drought-inducibility
76899	MBS	CAACTG	953	6	+	Arabidopsis thaliana	MYB binding site involved in drought-inducibility
76899	TATA-box	taTATAAAtc	1525	9	-	Arabidopsis thaliana	core promoter element around -30 of transcription start
76899	TATA-box	TATACA	1529	6	-	Helianthus annuus	core promoter element around -30 of transcription start
76899	TATA-box	TATA	1531	4	-	Arabidopsis thaliana	core promoter element around -30 of transcription start
76899	TATA-box	TATAAAA	1582	7	-	Pisum sativum	core promoter element around -30 of transcription start
76899	TATA-box	TATAAA	1583	6	-	Helianthus annuus	core promoter element around -30 of transcription start
76899	TATA-box	TATAA	1584	5	-	Arabidopsis thaliana	core promoter element around -30 of transcription start
76899	TATA-box	TATA	1585	4	-	Arabidopsis thaliana	core promoter element around -30 of transcription start
76899	TATA-box	ccTATAAAaa	1607	9	+	Arabidopsis thaliana	core promoter element around -30 of transcription start
76899	TATA-box	TATA	1609	4	-	Arabidopsis thaliana	core promoter element around -30 of transcription start
76899	box S	AGCCACC	224	7	-	Arabidopsis thaliana
76899	Unnamed__2	CCCCGG	348	6	+	Zea mays
76899	DRE core	GCCGAC	1317	6	+	Arabidopsis thaliana
76899	LTR	CCGAAA	675	6	-	Hordeum vulgare	cis-acting element involved in low-temperature responsiveness
76899	G-box	CACGTC	314	6	-	Zea mays	cis-acting regulatory element involved in light responsiveness
76899	CAAT-box	CAAT	27	4	+	Nicotiana glutinosa
76899	CAAT-box	TGCCAAC	37	7	+	Petunia hybrida	common cis-acting element in promoter and enhancer regions
76899	CAAT-box	CAAT	89	4	+	Nicotiana glutinosa
76899	CAAT-box	CAAT	91	4	-	Nicotiana glutinosa
76899	CAAT-box	CAAT	354	4	-	Nicotiana glutinosa
76899	CAAT-box	CAAT	414	4	-	Nicotiana glutinosa
76899	CAAT-box	CAAAT	472	5	-	Pisum sativum	common cis-acting element in promoter and enhancer regions
76899	CAAT-box	CAAT	550	4	-	Nicotiana glutinosa
76899	CAAT-box	CAAT	594	4	-	Nicotiana glutinosa
76899	CAAT-box	CAAT	624	4	-	Nicotiana glutinosa
76899	CAAT-box	CAAT	639	4	+	Nicotiana glutinosa
76899	CAAT-box	CCAAT	742	5	-	Arabidopsis thaliana	common cis-acting element in promoter and enhancer regions
76899	CAAT-box	CAAAT	772	5	+	Pisum sativum	common cis-acting element in promoter and enhancer regions
76899	CAAT-box	CAAT	835	4	+	Nicotiana glutinosa
76899	CAAT-box	CAAT	886	4	-	Nicotiana glutinosa
76899	CAAT-box	CAAT	974	4	+	Nicotiana glutinosa
76899	CAAT-box	CAAAT	1023	5	+	Pisum sativum	common cis-acting element in promoter and enhancer regions
76899	CAAT-box	CCAAT	1105	5	+	Arabidopsis thaliana	common cis-acting element in promoter and enhancer regions
76899	CAAT-box	CAAT	1106	4	+	Nicotiana glutinosa
76899	CAAT-box	CAAT	1235	4	+	Nicotiana glutinosa
76899	CAAT-box	CAAT	1237	4	-	Nicotiana glutinosa
76899	CAAT-box	CAAAT	1346	5	+	Pisum sativum	common cis-acting element in promoter and enhancer regions
76899	CAAT-box	CAAAT	1356	5	-	Pisum sativum	common cis-acting element in promoter and enhancer regions
76899	CAAT-box	CAAT	1423	4	+	Nicotiana glutinosa
76899	CAAT-box	CAAAT	1489	5	+	Pisum sativum	common cis-acting element in promoter and enhancer regions
76899	CAAT-box	CAAT	1503	4	-	Nicotiana glutinosa
76899	CAAT-box	CAAAT	1526	5	-	Pisum sativum	common cis-acting element in promoter and enhancer regions
76899	CAAT-box	CAAAT	1730	5	+	Pisum sativum	common cis-acting element in promoter and enhancer regions
76899	CAAT-box	CAAT	1756	4	+	Nicotiana glutinosa
76899	ABRE	ACGTG	315	5	+	Arabidopsis thaliana	cis-acting element involved in the abscisic acid responsiveness
76899	ABRE	ACGTG	384	5	+	Arabidopsis thaliana	cis-acting element involved in the abscisic acid responsiveness
76899	DRE1	ACCGAGA	1593	7	-	Zea mays
76899	Pc-CMA2b	AGATAATACCCTTTA	800	14	-	Spinacia oleracea	part of a light responsive element
76899	Unnamed__1	CGTGG	385	5	+	Zea mays
76899	Unnamed__1	CGTGG	618	5	+	Zea mays
76899	Unnamed__1	CGTGG	1325	5	-	Zea mays
76899	Unnamed__1	CGTGG	1747	5	+	Zea mays
76899	CAT-box	GCCACT	164	6	-	Arabidopsis thaliana	cis-acting regulatory element related to meristem expression
76899	CAT-box	GCCACT	544	6	+	Arabidopsis thaliana	cis-acting regulatory element related to meristem expression
76899	CAT-box	GCCACT	1059	6	-	Arabidopsis thaliana	cis-acting regulatory element related to meristem expression
76899	CAT-box	GCCACT	1124	6	+	Arabidopsis thaliana	cis-acting regulatory element related to meristem expression
93509	CGTCA-motif	CGTCA	669	5	-	Hordeum vulgare	cis-acting regulatory element involved in the MeJA-responsiveness
93509	G-Box	CACGTT	122	6	+	Pisum sativum	cis-acting regulatory element involved in light responsiveness
93509	Unnamed__12	TCCACGTAGA	1814	9	+	Zea mays
93509	Unnamed__14	TCCACGTAGA	1814	9	+	Zea mays
93509	MYB	CAACCA	1036	6	-	Arabidopsis thaliana
93509	Unnamed__4	CTCC	82	4	+	Petroselinum hortense
93509	Unnamed__4	CTCC	118	4	+	Petroselinum hortense
93509	Unnamed__4	CTCC	472	4	-	Petroselinum hortense
93509	Unnamed__4	CTCC	542	4	+	Petroselinum hortense
93509	Unnamed__4	CTCC	693	4	+	Petroselinum hortense
93509	Unnamed__4	CTCC	696	4	+	Petroselinum hortense
93509	Unnamed__4	CTCC	734	4	-	Petroselinum hortense
93509	Unnamed__4	CTCC	762	4	-	Petroselinum hortense
93509	Unnamed__4	CTCC	770	4	-	Petroselinum hortense
93509	Unnamed__4	CTCC	802	4	-	Petroselinum hortense
93509	Unnamed__4	CTCC	868	4	-	Petroselinum hortense
93509	Unnamed__4	CTCC	871	4	-	Petroselinum hortense
93509	Unnamed__4	CTCC	923	4	-	Petroselinum hortense
93509	Unnamed__4	CTCC	956	4	-	Petroselinum hortense
93509	Unnamed__4	CTCC	1076	4	-	Petroselinum hortense
93509	Unnamed__4	CTCC	1148	4	-	Petroselinum hortense
93509	Unnamed__4	CTCC	1214	4	+	Petroselinum hortense
93509	Unnamed__4	CTCC	1249	4	-	Petroselinum hortense
93509	Unnamed__4	CTCC	1312	4	+	Petroselinum hortense
93509	Unnamed__4	CTCC	1338	4	-	Petroselinum hortense
93509	Unnamed__4	CTCC	1354	4	-	Petroselinum hortense
93509	Unnamed__4	CTCC	1375	4	-	Petroselinum hortense
93509	Unnamed__4	CTCC	1419	4	+	Petroselinum hortense
93509	Unnamed__4	CTCC	1474	4	+	Petroselinum hortense
93509	Unnamed__4	CTCC	1477	4	+	Petroselinum hortense
93509	Unnamed__4	CTCC	1512	4	+	Petroselinum hortense
93509	Unnamed__4	CTCC	1522	4	+	Petroselinum hortense
93509	Unnamed__4	CTCC	1538	4	-	Petroselinum hortense
93509	Unnamed__4	CTCC	1551	4	-	Petroselinum hortense
93509	Unnamed__4	CTCC	1554	4	-	Petroselinum hortense
93509	Unnamed__4	CTCC	1557	4	-	Petroselinum hortense
93509	Unnamed__4	CTCC	1580	4	-	Petroselinum hortense
93509	Unnamed__4	CTCC	1617	4	-	Petroselinum hortense
93509	Unnamed__4	CTCC	1683	4	-	Petroselinum hortense
93509	Unnamed__4	CTCC	1701	4	-	Petroselinum hortense
93509	Unnamed__4	CTCC	1740	4	-	Petroselinum hortense
93509	Unnamed__4	CTCC	1780	4	+	Petroselinum hortense
93509	Unnamed__4	CTCC	1803	4	+	Petroselinum hortense
93509	Unnamed__4	CTCC	1813	4	+	Petroselinum hortense
93509	STRE	AGGGG	367	5	-	Arabidopsis thaliana
93509	STRE	AGGGG	934	5	-	Arabidopsis thaliana
93509	STRE	AGGGG	1052	5	+	Arabidopsis thaliana
93509	TCT-motif	TCTTAC	654	6	-	Arabidopsis thaliana	part of a light responsive element
93509	ARE	AAACCA	1243	6	-	Zea mays	cis-acting regulatory element essential for the anaerobic induction
93509		motif_sequence	159	4	+	organism	short_function
93509		motif_sequence	165	4	-	organism	short_function
93509		motif_sequence	216	4	+	organism	short_function
93509		motif_sequence	357	4	-	organism	short_function
93509		motif_sequence	407	4	-	organism	short_function
93509		motif_sequence	482	4	-	organism	short_function
93509		motif_sequence	499	4	-	organism	short_function
93509		motif_sequence	515	4	+	organism	short_function
93509		motif_sequence	540	4	+	organism	short_function
93509		motif_sequence	649	4	-	organism	short_function
93509		motif_sequence	658	4	-	organism	short_function
93509		motif_sequence	699	4	+	organism	short_function
93509		motif_sequence	765	4	-	organism	short_function
93509		motif_sequence	770	4	-	organism	short_function
93509		motif_sequence	871	4	-	organism	short_function
93509		motif_sequence	999	4	+	organism	short_function
93509		motif_sequence	1027	4	-	organism	short_function
93509		motif_sequence	1167	4	+	organism	short_function
93509		motif_sequence	1172	4	+	organism	short_function
93509		motif_sequence	1338	4	-	organism	short_function
93509		motif_sequence	1369	4	+	organism	short_function
93509		motif_sequence	1422	4	+	organism	short_function
93509		motif_sequence	1617	4	-	organism	short_function
93509		motif_sequence	1801	4	+	organism	short_function
93509		motif_sequence	1819	4	-	organism	short_function
93509		motif_sequence	1948	4	+	organism	short_function
93509	TGACG-motif	TGACG	669	5	+	Hordeum vulgare	cis-acting regulatory element involved in the MeJA-responsiveness
93509	as-1	TGACG	669	5	+	Arabidopsis thaliana
93509	TATA-box	TATA	4	4	+	Arabidopsis thaliana	core promoter element around -30 of transcription start
93509	TATA-box	TATA	236	4	+	Arabidopsis thaliana	core promoter element around -30 of transcription start
93509	TATA-box	TATACA	722	6	-	Helianthus annuus	core promoter element around -30 of transcription start
93509	TATA-box	TATA	724	4	+	Arabidopsis thaliana	core promoter element around -30 of transcription start
93509	TATA-box	TATA	914	4	+	Arabidopsis thaliana	core promoter element around -30 of transcription start
93509	Unnamed__8	TCCACGTAGA	1814	9	+	Zea mays
93509	TCCC-motif	TCTCCCT	1311	7	+	Spinacia oleracea	part of a light responsive element
93509	Unnamed__2	CCCCGG	1805	6	+	Zea mays
93509	AAGAA-motif	GAAAGAA	940	7	-	Avena sativa
93509	WRE3	CCACCT	197	6	+	Pisum sativum
93509	Unnamed__10	TCCACGTAGA	1814	9	+	Zea mays
93509	CAAT-box	CAAT	613	4	-	Nicotiana glutinosa
93509	CAAT-box	CAAAT	748	5	-	Pisum sativum	common cis-acting element in promoter and enhancer regions
93509	CAAT-box	CAAT	817	4	-	Nicotiana glutinosa
93509	CAAT-box	TGCCAAC	1038	7	-	Petunia hybrida	common cis-acting element in promoter and enhancer regions
93509	CAAT-box	CAAAT	1072	5	-	Pisum sativum	common cis-acting element in promoter and enhancer regions
93509	CAAT-box	CCAAT	1140	5	-	Arabidopsis thaliana	common cis-acting element in promoter and enhancer regions
93509	CAAT-box	CCAAT	1426	5	+	Arabidopsis thaliana	common cis-acting element in promoter and enhancer regions
93509	CAAT-box	CAAT	1427	4	+	Nicotiana glutinosa
93509	CAAT-box	CAAT	1517	4	+	Nicotiana glutinosa
93509	CAAT-box	CCAAT	1639	5	+	Arabidopsis thaliana	common cis-acting element in promoter and enhancer regions
93509	CAAT-box	CAAT	1640	4	+	Nicotiana glutinosa
93509	CAAT-box	CAAT	1799	4	+	Nicotiana glutinosa
93509	CAAT-box	CAAT	1864	4	-	Nicotiana glutinosa
93509	CAAT-box	CAAAT	1888	5	-	Pisum sativum	common cis-acting element in promoter and enhancer regions
93509	CAAT-box	CAAT	1983	4	-	Nicotiana glutinosa
93509	G-box	CACGAC	1019	6	-	Zea mays	cis-acting regulatory element involved in light responsiveness
93509	G-box	CACGAC	1584	6	+	Zea mays	cis-acting regulatory element involved in light responsiveness
93509	ABRE	ACGTG	122	5	-	Arabidopsis thaliana	cis-acting element involved in the abscisic acid responsiveness
93509	ABRE	TACGGTC	226	7	-	Arabidopsis thaliana	cis-acting element involved in the abscisic acid responsiveness
93509	Unnamed__1	CGTGG	121	5	-	Zea mays
93509	Unnamed__1	CGTGG	811	5	+	Zea mays
93509	Unnamed__1	CGTGG	1971	5	+	Zea mays
93509	Unnamed__1	CGTGG	1976	5	+	Zea mays
93509	CAT-box	GCCACT	886	6	-	Arabidopsis thaliana	cis-acting regulatory element related to meristem expression
93509	CAT-box	GCCACT	1179	6	-	Arabidopsis thaliana	cis-acting regulatory element related to meristem expression
93509	CAT-box	GCCACT	1718	6	+	Arabidopsis thaliana	cis-acting regulatory element related to meristem expression
Mapoly0003s0206	ABRE	ACGTG	496	5	-	Arabidopsis thaliana	cis-acting element involved in the abscisic acid responsiveness
Mapoly0003s0206	ABRE	ACGTG	891	5	-	Arabidopsis thaliana	cis-acting element involved in the abscisic acid responsiveness
Mapoly0003s0206	ABRE	ACGTG	1939	5	+	Arabidopsis thaliana	cis-acting element involved in the abscisic acid responsiveness
Mapoly0003s0206	Unnamed__1	CGTGG	890	5	-	Zea mays
Mapoly0003s0206	Unnamed__1	CGTGG	1040	5	-	Zea mays
Mapoly0003s0206	Unnamed__1	CGTGG	1275	5	+	Zea mays
Mapoly0003s0206	Unnamed__1	CGTGG	1602	5	+	Zea mays
Mapoly0003s0206	CAT-box	GCCACT	921	6	-	Arabidopsis thaliana	cis-acting regulatory element related to meristem expression
Mapoly0003s0206	CAT-box	GCCACT	1442	6	-	Arabidopsis thaliana	cis-acting regulatory element related to meristem expression
Mapoly0003s0206	AT-rich element	ATAGAAATCAA	719	10	+	Glycine max	binding site of AT-rich DNA binding protein (ATBP-1)
Mapoly0003s0206	ABRE4	CACGTA	496	6	+	Zea mays
Mapoly0003s0206	ATCT-motif	AATCTAATCC	437	9	-	Pisum sativum	part of a conserved DNA module involved in light responsiveness
Mapoly0003s0206	AuxRR-core	GGTCCAT	1429	7	-	Nicotiana tabacum	cis-acting regulatory element involved in auxin responsiveness
Mapoly0003s0206	WRE3	CCACCT	1962	6	-	Pisum sativum
Mapoly0003s0206	G-box	TACGTG	496	6	-	Arabidopsis thaliana	cis-acting regulatory element involved in light responsiveness
Mapoly0003s0206	G-box	CACGTC	1938	6	-	Zea mays	cis-acting regulatory element involved in light responsiveness
Mapoly0003s0206	CAAT-box	CAAAT	61	5	+	Pisum sativum	common cis-acting element in promoter and enhancer regions
Mapoly0003s0206	CAAT-box	CAAT	112	4	-	Nicotiana glutinosa
Mapoly0003s0206	CAAT-box	CAAAT	146	5	+	Pisum sativum	common cis-acting element in promoter and enhancer regions
Mapoly0003s0206	CAAT-box	CAAT	159	4	+	Nicotiana glutinosa
Mapoly0003s0206	CAAT-box	CAAAT	178	5	-	Pisum sativum	common cis-acting element in promoter and enhancer regions
Mapoly0003s0206	CAAT-box	CAAAT	194	5	-	Pisum sativum	common cis-acting element in promoter and enhancer regions
Mapoly0003s0206	CAAT-box	CAAT	201	4	+	Nicotiana glutinosa
Mapoly0003s0206	CAAT-box	CAAAT	209	5	+	Pisum sativum	common cis-acting element in promoter and enhancer regions
Mapoly0003s0206	CAAT-box	CAAT	221	4	+	Nicotiana glutinosa
Mapoly0003s0206	CAAT-box	CAAAT	238	5	+	Pisum sativum	common cis-acting element in promoter and enhancer regions
Mapoly0003s0206	CAAT-box	CAAAT	322	5	+	Pisum sativum	common cis-acting element in promoter and enhancer regions
Mapoly0003s0206	CAAT-box	CAAT	339	4	+	Nicotiana glutinosa
Mapoly0003s0206	CAAT-box	CAAT	354	4	-	Nicotiana glutinosa
Mapoly0003s0206	CAAT-box	CAAT	424	4	-	Nicotiana glutinosa
Mapoly0003s0206	CAAT-box	CAAAT	433	5	-	Pisum sativum	common cis-acting element in promoter and enhancer regions
Mapoly0003s0206	CAAT-box	CAAAT	444	5	-	Pisum sativum	common cis-acting element in promoter and enhancer regions
Mapoly0003s0206	CAAT-box	CAAT	453	4	-	Nicotiana glutinosa
Mapoly0003s0206	CAAT-box	CAAT	490	4	-	Nicotiana glutinosa
Mapoly0003s0206	CAAT-box	CAAAT	516	5	+	Pisum sativum	common cis-acting element in promoter and enhancer regions
Mapoly0003s0206	CAAT-box	CCAAT	561	5	-	Arabidopsis thaliana	common cis-acting element in promoter and enhancer regions
Mapoly0003s0206	CAAT-box	CAAT	598	4	+	Nicotiana glutinosa
Mapoly0003s0206	CAAT-box	CAAAT	600	5	-	Pisum sativum	common cis-acting element in promoter and enhancer regions
Mapoly0003s0206	CAAT-box	CAAT	643	4	+	Nicotiana glutinosa
Mapoly0003s0206	CAAT-box	CAAAT	645	5	-	Pisum sativum	common cis-acting element in promoter and enhancer regions
Mapoly0003s0206	CAAT-box	CAAT	699	4	-	Nicotiana glutinosa
Mapoly0003s0206	CAAT-box	CAAT	727	4	+	Nicotiana glutinosa
Mapoly0003s0206	CAAT-box	CAAT	968	4	-	Nicotiana glutinosa
Mapoly0003s0206	CAAT-box	CAAAT	1194	5	-	Pisum sativum	common cis-acting element in promoter and enhancer regions
Mapoly0003s0206	CAAT-box	CAAAT	1763	5	+	Pisum sativum	common cis-acting element in promoter and enhancer regions
Mapoly0003s0206	CAAT-box	CAAAT	1834	5	-	Pisum sativum	common cis-acting element in promoter and enhancer regions
Mapoly0003s0206	CAAT-box	CCAAT	1845	5	-	Arabidopsis thaliana	common cis-acting element in promoter and enhancer regions
Mapoly0003s0206	CAAT-box	CCAAT	1949	5	-	Arabidopsis thaliana	common cis-acting element in promoter and enhancer regions
Mapoly0003s0206	LTR	CCGAAA	1054	6	+	Hordeum vulgare	cis-acting element involved in low-temperature responsiveness
Mapoly0003s0206	ABRE3a	TACGTG	496	6	-	Zea mays
Mapoly0003s0206	MYC	CATGTG	105	6	-	Arabidopsis thaliana
Mapoly0003s0206	MYC	CATTTG	177	6	+	Arabidopsis thaliana
Mapoly0003s0206	MYC	CATTTG	322	6	-	Arabidopsis thaliana
Mapoly0003s0206	MYC	CATGTG	410	6	-	Arabidopsis thaliana
Mapoly0003s0206	MYC	CATTTG	516	6	-	Arabidopsis thaliana
Mapoly0003s0206	MYC	CATGTG	880	6	+	Arabidopsis thaliana
Mapoly0003s0206	MYC	CATTTG	1763	6	-	Arabidopsis thaliana
Mapoly0003s0206	MYC	CATTTG	1833	6	+	Arabidopsis thaliana
Mapoly0003s0206	STRE	AGGGG	732	5	-	Arabidopsis thaliana
Mapoly0003s0206	STRE	AGGGG	1169	5	+	Arabidopsis thaliana
Mapoly0003s0206	STRE	AGGGG	1181	5	+	Arabidopsis thaliana
Mapoly0003s0206	STRE	AGGGG	1229	5	+	Arabidopsis thaliana
Mapoly0003s0206	STRE	AGGGG	1333	5	+	Arabidopsis thaliana
Mapoly0003s0206	STRE	AGGGG	1501	5	+	Arabidopsis thaliana
Mapoly0003s0206	STRE	AGGGG	1530	5	+	Arabidopsis thaliana
Mapoly0003s0206	STRE	AGGGG	1543	5	+	Arabidopsis thaliana
Mapoly0003s0206	STRE	AGGGG	1572	5	+	Arabidopsis thaliana
Mapoly0003s0206	STRE	AGGGG	1577	5	+	Arabidopsis thaliana
Mapoly0003s0206	STRE	AGGGG	1583	5	+	Arabidopsis thaliana
Mapoly0003s0206	TCT-motif	TCTTAC	620	6	+	Arabidopsis thaliana	part of a light responsive element
Mapoly0003s0206	CCGTCC-box	CCGTCC	752	6	+	Petroselinum hortense
Mapoly0003s0206	Myb	CAACTG	300	6	-	Arabidopsis thaliana
Mapoly0003s0206	ARE	AAACCA	526	6	-	Zea mays	cis-acting regulatory element essential for the anaerobic induction
Mapoly0003s0206		motif_sequence	251	4	-	organism	short_function
Mapoly0003s0206		motif_sequence	810	4	-	organism	short_function
Mapoly0003s0206		motif_sequence	815	4	-	organism	short_function
Mapoly0003s0206		motif_sequence	881	4	+	organism	short_function
Mapoly0003s0206		motif_sequence	974	4	+	organism	short_function
Mapoly0003s0206		motif_sequence	997	4	-	organism	short_function
Mapoly0003s0206		motif_sequence	1029	4	+	organism	short_function
Mapoly0003s0206		motif_sequence	1062	4	+	organism	short_function
Mapoly0003s0206		motif_sequence	1064	4	-	organism	short_function
Mapoly0003s0206		motif_sequence	1105	4	-	organism	short_function
Mapoly0003s0206		motif_sequence	1173	4	-	organism	short_function
Mapoly0003s0206		motif_sequence	1187	4	-	organism	short_function
Mapoly0003s0206		motif_sequence	1204	4	-	organism	short_function
Mapoly0003s0206		motif_sequence	1234	4	-	organism	short_function
Mapoly0003s0206		motif_sequence	1383	4	-	organism	short_function
Mapoly0003s0206		motif_sequence	1452	4	-	organism	short_function
Mapoly0003s0206		motif_sequence	1457	4	-	organism	short_function
Mapoly0003s0206		motif_sequence	1472	4	-	organism	short_function
Mapoly0003s0206		motif_sequence	1477	4	-	organism	short_function
Mapoly0003s0206		motif_sequence	1484	4	-	organism	short_function
Mapoly0003s0206		motif_sequence	1551	4	-	organism	short_function
Mapoly0003s0206		motif_sequence	1640	4	-	organism	short_function
Mapoly0003s0206		motif_sequence	1646	4	-	organism	short_function
Mapoly0003s0206		motif_sequence	1733	4	-	organism	short_function
Mapoly0003s0206		motif_sequence	1744	4	-	organism	short_function
Mapoly0003s0206		motif_sequence	1752	4	-	organism	short_function
Mapoly0003s0206		motif_sequence	1800	4	-	organism	short_function
Mapoly0003s0206	W box	TTGACC	929	6	-	Arabidopsis thaliana
Mapoly0003s0206	CCGTCC motif	CCGTCC	752	6	+	Nicotiana tabacum
Mapoly0003s0206	AT~TATA-box	TATATAAA	14	8	-	Arabidopsis thaliana
Mapoly0003s0206	AT~TATA-box	TATATA	16	6	+	Arabidopsis thaliana
Mapoly0003s0206	AT~TATA-box	TATATA	716	6	+	Arabidopsis thaliana
Mapoly0003s0206	chs-CMA1a	TTACTTAA	472	8	-	Daucus carota	part of a light responsive element
Mapoly0003s0206	TATA-box	TATAAAA	13	7	-	Pisum sativum	core promoter element around -30 of transcription start
Mapoly0003s0206	TATA-box	TATAAA	14	6	-	Helianthus annuus	core promoter element around -30 of transcription start
Mapoly0003s0206	TATA-box	TATATAA	15	7	-	Arabidopsis thaliana	core promoter element around -30 of transcription start
Mapoly0003s0206	TATA-box	TATATA	16	6	+	Arabidopsis thaliana	core promoter element around -30 of transcription start
Mapoly0003s0206	TATA-box	ATATAT	17	6	+	Brassica napus	core promoter element around -30 of transcription start
Mapoly0003s0206	TATA-box	TATA	18	4	+	Arabidopsis thaliana	core promoter element around -30 of transcription start
Mapoly0003s0206	TATA-box	TACAAAA	36	7	+	Oryza sativa	core promoter element around -30 of transcription start
Mapoly0003s0206	TATA-box	TATAAAA	164	7	-	Pisum sativum	core promoter element around -30 of transcription start
Mapoly0003s0206	TATA-box	TATAAA	165	6	-	Helianthus annuus	core promoter element around -30 of transcription start
Mapoly0003s0206	TATA-box	TATAA	166	5	-	Arabidopsis thaliana	core promoter element around -30 of transcription start
Mapoly0003s0206	TATA-box	TATA	167	4	+	Arabidopsis thaliana	core promoter element around -30 of transcription start
Mapoly0003s0206	TATA-box	ATATAA	184	6	+	Brassica oleracea	core promoter element around -30 of transcription start
Mapoly0003s0206	TATA-box	TATA	185	4	+	Arabidopsis thaliana	core promoter element around -30 of transcription start
Mapoly0003s0206	TATA-box	TATA	232	4	+	Arabidopsis thaliana	core promoter element around -30 of transcription start
Mapoly0003s0206	TATA-box	TATAA	308	5	-	Arabidopsis thaliana	core promoter element around -30 of transcription start
Mapoly0003s0206	TATA-box	TATA	309	4	+	Arabidopsis thaliana	core promoter element around -30 of transcription start
Mapoly0003s0206	TATA-box	TATAA	383	5	-	Arabidopsis thaliana	core promoter element around -30 of transcription start
Mapoly0003s0206	TATA-box	TATA	384	4	+	Arabidopsis thaliana	core promoter element around -30 of transcription start
Mapoly0003s0206	TATA-box	ATTATA	479	6	+	Brassica napus	core promoter element around -30 of transcription start
Mapoly0003s0206	TATA-box	TATAA	480	5	-	Arabidopsis thaliana	core promoter element around -30 of transcription start
Mapoly0003s0206	TATA-box	TATA	481	4	+	Arabidopsis thaliana	core promoter element around -30 of transcription start
Mapoly0003s0206	TATA-box	TACAAAA	500	7	+	Oryza sativa	core promoter element around -30 of transcription start
Mapoly0003s0206	TATA-box	ATTATA	664	6	+	Brassica napus	core promoter element around -30 of transcription start
Mapoly0003s0206	TATA-box	TATAA	665	5	-	Arabidopsis thaliana	core promoter element around -30 of transcription start
Mapoly0003s0206	TATA-box	TATA	666	4	+	Arabidopsis thaliana	core promoter element around -30 of transcription start
Mapoly0003s0206	TATA-box	TATATA	716	6	+	Arabidopsis thaliana	core promoter element around -30 of transcription start
Mapoly0003s0206	TATA-box	TATA	718	4	+	Arabidopsis thaliana	core promoter element around -30 of transcription start
Mapoly0003s0206	MBS	CAACTG	300	6	-	Arabidopsis thaliana	MYB binding site involved in drought-inducibility
Mapoly0003s0206	AE-box	AGAAACAA	1145	8	+	Arabidopsis thaliana	part of a module for light response
Mapoly0003s0206	A-box	CCGTCC	752	6	+	Petroselinum crispum	cis-acting regulatory element
Mapoly0003s0206	TCCC-motif	TCTCCCT	1638	7	-	Spinacia oleracea	part of a light responsive element
Mapoly0003s0206	TCCC-motif	TCTCCCT	1644	7	-	Spinacia oleracea	part of a light responsive element
Mapoly0003s0206	GT1-motif	GGTTAA	73	6	-	Arabidopsis thaliana	light responsive element
Mapoly0003s0206	G-Box	CACGTT	891	6	+	Pisum sativum	cis-acting regulatory element involved in light responsiveness
Mapoly0003s0206	Unnamed__16	GCTGCCCGTC	1529	9	-	Zea mays
Mapoly0003s0206	Unnamed__16	GCTGCCCGTC	1982	9	-	Zea mays
Mapoly0003s0206	Unnamed__4	CTCC	762	4	-	Petroselinum hortense
Mapoly0003s0206	Unnamed__4	CTCC	1173	4	-	Petroselinum hortense
Mapoly0003s0206	Unnamed__4	CTCC	1179	4	-	Petroselinum hortense
Mapoly0003s0206	Unnamed__4	CTCC	1184	4	-	Petroselinum hortense
Mapoly0003s0206	Unnamed__4	CTCC	1278	4	-	Petroselinum hortense
Mapoly0003s0206	Unnamed__4	CTCC	1353	4	+	Petroselinum hortense
Mapoly0003s0206	Unnamed__4	CTCC	1356	4	+	Petroselinum hortense
Mapoly0003s0206	Unnamed__4	CTCC	1380	4	-	Petroselinum hortense
Mapoly0003s0206	Unnamed__4	CTCC	1457	4	-	Petroselinum hortense
Mapoly0003s0206	Unnamed__4	CTCC	1472	4	-	Petroselinum hortense
Mapoly0003s0206	Unnamed__4	CTCC	1499	4	-	Petroselinum hortense
Mapoly0003s0206	Unnamed__4	CTCC	1509	4	-	Petroselinum hortense
Mapoly0003s0206	Unnamed__4	CTCC	1575	4	-	Petroselinum hortense
Mapoly0003s0206	Unnamed__4	CTCC	1581	4	-	Petroselinum hortense
Mapoly0003s0206	Unnamed__4	CTCC	1587	4	-	Petroselinum hortense
Mapoly0003s0206	Unnamed__4	CTCC	1640	4	-	Petroselinum hortense
Mapoly0003s0206	Unnamed__4	CTCC	1646	4	-	Petroselinum hortense
Mapoly0003s0206	Unnamed__4	CTCC	1652	4	-	Petroselinum hortense
Mapoly0003s0206	Unnamed__4	CTCC	1661	4	-	Petroselinum hortense
Mapoly0003s0206	Unnamed__4	CTCC	1697	4	-	Petroselinum hortense
Mapoly0003s0206	Unnamed__4	CTCC	1716	4	-	Petroselinum hortense
Mapoly0003s0206	Unnamed__4	CTCC	1727	4	-	Petroselinum hortense
Mapoly0003s0206	Unnamed__4	CTCC	1744	4	-	Petroselinum hortense
Mapoly0003s0206	Unnamed__4	CTCC	1752	4	-	Petroselinum hortense
Mapoly0003s0206	Unnamed__4	CTCC	1771	4	-	Petroselinum hortense
Mapoly0003s0206	Unnamed__4	CTCC	1800	4	-	Petroselinum hortense
Mapoly0003s0206	Unnamed__4	CTCC	1859	4	-	Petroselinum hortense
Mapoly0003s0206	Unnamed__4	CTCC	1898	4	-	Petroselinum hortense
Mapoly0003s0206	Unnamed__4	CTCC	1928	4	-	Petroselinum hortense
Mapoly0003s0245	AAGAA-motif	GAAAGAA	528	7	-	Avena sativa
Mapoly0003s0245	AAGAA-motif	gGTAAAGAAA	537	9	-	Avena sativa
Mapoly0003s0245	CCAAT-box	CAACGG	96	6	-	Hordeum vulgare	MYBHv1 binding site
Mapoly0003s0245	CCAAT-box	CAACGG	1167	6	+	Hordeum vulgare	MYBHv1 binding site
Mapoly0003s0245	CCAAT-box	CAACGG	1596	6	+	Hordeum vulgare	MYBHv1 binding site
Mapoly0003s0245	AuxRR-core	GGTCCAT	1312	7	+	Nicotiana tabacum	cis-acting regulatory element involved in auxin responsiveness
Mapoly0003s0245	MRE	AACCTAA	766	7	+	Petroselinum crispum	MYB binding site involved in light responsiveness
Mapoly0003s0245	CAAT-box	CAAT	111	4	+	Nicotiana glutinosa
Mapoly0003s0245	CAAT-box	CCAAT	218	5	+	Arabidopsis thaliana	common cis-acting element in promoter and enhancer regions
Mapoly0003s0245	CAAT-box	CAAT	219	4	+	Nicotiana glutinosa
Mapoly0003s0245	CAAT-box	CAAT	252	4	-	Nicotiana glutinosa
Mapoly0003s0245	CAAT-box	CCAAT	270	5	-	Arabidopsis thaliana	common cis-acting element in promoter and enhancer regions
Mapoly0003s0245	CAAT-box	CAAT	336	4	-	Nicotiana glutinosa
Mapoly0003s0245	CAAT-box	CAAT	402	4	-	Nicotiana glutinosa
Mapoly0003s0245	CAAT-box	CAAT	438	4	-	Nicotiana glutinosa
Mapoly0003s0245	CAAT-box	CAAT	454	4	-	Nicotiana glutinosa
Mapoly0003s0245	CAAT-box	CAAT	604	4	-	Nicotiana glutinosa
Mapoly0003s0245	CAAT-box	CCAAT	718	5	+	Arabidopsis thaliana	common cis-acting element in promoter and enhancer regions
Mapoly0003s0245	CAAT-box	CAAT	719	4	+	Nicotiana glutinosa
Mapoly0003s0245	CAAT-box	CAAAT	800	5	-	Pisum sativum	common cis-acting element in promoter and enhancer regions
Mapoly0003s0245	CAAT-box	CAAT	806	4	+	Nicotiana glutinosa
Mapoly0003s0245	CAAT-box	CAAT	983	4	-	Nicotiana glutinosa
Mapoly0003s0245	CAAT-box	CAAAT	1030	5	+	Pisum sativum	common cis-acting element in promoter and enhancer regions
Mapoly0003s0245	CAAT-box	CAAT	1098	4	-	Nicotiana glutinosa
Mapoly0003s0245	CAAT-box	CAAAT	1291	5	+	Pisum sativum	common cis-acting element in promoter and enhancer regions
Mapoly0003s0245	CAAT-box	CAAAT	1402	5	+	Pisum sativum	common cis-acting element in promoter and enhancer regions
Mapoly0003s0245	CAAT-box	CAAT	1432	4	-	Nicotiana glutinosa
Mapoly0003s0245	CAAT-box	CAAT	1465	4	-	Nicotiana glutinosa
Mapoly0003s0245	CAAT-box	TGCAAATCT	1573	9	-	Brassica juncea	common cis-acting element in promoter and enhancer regions
Mapoly0003s0245	CAAT-box	CAAAT	1575	5	-	Pisum sativum	common cis-acting element in promoter and enhancer regions
Mapoly0003s0245	CAAT-box	CAAT	1580	4	+	Nicotiana glutinosa
Mapoly0003s0245	CAAT-box	CAAT	1624	4	+	Nicotiana glutinosa
Mapoly0003s0245	CAAT-box	CAAAT	1634	5	+	Pisum sativum	common cis-acting element in promoter and enhancer regions
Mapoly0003s0245	CAAT-box	CAAAT	1743	5	-	Pisum sativum	common cis-acting element in promoter and enhancer regions
Mapoly0003s0245	CAAT-box	CAAT	1810	4	+	Nicotiana glutinosa
Mapoly0003s0245	CAAT-box	CCAAT	1871	5	-	Arabidopsis thaliana	common cis-acting element in promoter and enhancer regions
Mapoly0003s0245	CAAT-box	CCAAT	1886	5	-	Arabidopsis thaliana	common cis-acting element in promoter and enhancer regions
Mapoly0003s0245	O2-site	GTTGACGTGA	37	9	-	Zea mays	cis-acting regulatory element involved in zein metabolism regulation
Mapoly0003s0245	O2-site	GATGATGTGG	1826	9	-	Zea mays	cis-acting regulatory element involved in zein metabolism regulation
Mapoly0003s0245	WRE3	CCACCT	1	6	-	Pisum sativum
Mapoly0003s0245	DRE1	ACCGAGA	381	7	+	Zea mays
Mapoly0003s0245	ABRE	TACGGTC	521	7	+	Arabidopsis thaliana	cis-acting element involved in the abscisic acid responsiveness
Mapoly0003s0245	CAT-box	GCCACT	845	6	-	Arabidopsis thaliana	cis-acting regulatory element related to meristem expression
Mapoly0003s0245	Unnamed__1	CGTGG	1391	5	+	Zea mays
Mapoly0003s0245	Myb-binding site	CAACAG	783	6	-	Nicotiana tabacum
Mapoly0003s0245	CGTCA-motif	CGTCA	78	5	+	Hordeum vulgare	cis-acting regulatory element involved in the MeJA-responsiveness
Mapoly0003s0245	CGTCA-motif	CGTCA	447	5	+	Hordeum vulgare	cis-acting regulatory element involved in the MeJA-responsiveness
Mapoly0003s0245	CGTCA-motif	CGTCA	1001	5	-	Hordeum vulgare	cis-acting regulatory element involved in the MeJA-responsiveness
Mapoly0003s0245	CGTCA-motif	CGTCA	1272	5	+	Hordeum vulgare	cis-acting regulatory element involved in the MeJA-responsiveness
Mapoly0003s0245	CGTCA-motif	CGTCA	1434	5	-	Hordeum vulgare	cis-acting regulatory element involved in the MeJA-responsiveness
Mapoly0003s0245	MYB	CAACAG	783	6	-	Arabidopsis thaliana
Mapoly0003s0245	MYB	TAACCA	1694	6	-	Arabidopsis thaliana
Mapoly0003s0245	MYB recognition site	CCGTTG	96	6	+	Arabidopsis thaliana
Mapoly0003s0245	MYB recognition site	CCGTTG	1167	6	-	Arabidopsis thaliana
Mapoly0003s0245	MYB recognition site	CCGTTG	1596	6	-	Arabidopsis thaliana
Mapoly0003s0245	Unnamed__4	CTCC	91	4	-	Petroselinum hortense
Mapoly0003s0245	Unnamed__4	CTCC	152	4	-	Petroselinum hortense
Mapoly0003s0245	Unnamed__4	CTCC	158	4	-	Petroselinum hortense
Mapoly0003s0245	Unnamed__4	CTCC	164	4	-	Petroselinum hortense
Mapoly0003s0245	Unnamed__4	CTCC	216	4	+	Petroselinum hortense
Mapoly0003s0245	Unnamed__4	CTCC	310	4	-	Petroselinum hortense
Mapoly0003s0245	Unnamed__4	CTCC	548	4	+	Petroselinum hortense
Mapoly0003s0245	Unnamed__4	CTCC	585	4	+	Petroselinum hortense
Mapoly0003s0245	Unnamed__4	CTCC	611	4	-	Petroselinum hortense
Mapoly0003s0245	Unnamed__4	CTCC	632	4	+	Petroselinum hortense
Mapoly0003s0245	Unnamed__4	CTCC	646	4	+	Petroselinum hortense
Mapoly0003s0245	Unnamed__4	CTCC	688	4	-	Petroselinum hortense
Mapoly0003s0245	Unnamed__4	CTCC	694	4	-	Petroselinum hortense
Mapoly0003s0245	Unnamed__4	CTCC	714	4	-	Petroselinum hortense
Mapoly0003s0245	Unnamed__4	CTCC	756	4	-	Petroselinum hortense
Mapoly0003s0245	Unnamed__4	CTCC	884	4	+	Petroselinum hortense
Mapoly0003s0245	Unnamed__4	CTCC	930	4	+	Petroselinum hortense
Mapoly0003s0245	Unnamed__4	CTCC	1181	4	-	Petroselinum hortense
Mapoly0003s0245	Unnamed__4	CTCC	1243	4	-	Petroselinum hortense
Mapoly0003s0245	Unnamed__4	CTCC	1357	4	-	Petroselinum hortense
Mapoly0003s0245	Unnamed__4	CTCC	1388	4	+	Petroselinum hortense
Mapoly0003s0245	Unnamed__4	CTCC	1486	4	-	Petroselinum hortense
Mapoly0003s0245	Unnamed__4	CTCC	1509	4	+	Petroselinum hortense
Mapoly0003s0245	Unnamed__4	CTCC	1521	4	-	Petroselinum hortense
Mapoly0003s0245	Unnamed__4	CTCC	1675	4	-	Petroselinum hortense
Mapoly0003s0245	Unnamed__4	CTCC	1679	4	+	Petroselinum hortense
Mapoly0003s0245	TCA-element	TCAGAAGAGG	475	9	-	Brassica oleracea	cis-acting element involved in salicylic acid responsiveness
Mapoly0003s0245	MYB-like sequence	TAACCA	1694	6	-	Arabidopsis thaliana
Mapoly0003s0245		motif_sequence	20	4	+	organism	short_function
Mapoly0003s0245		motif_sequence	64	4	-	organism	short_function
Mapoly0003s0245		motif_sequence	131	4	-	organism	short_function
Mapoly0003s0245		motif_sequence	152	4	-	organism	short_function
Mapoly0003s0245		motif_sequence	158	4	-	organism	short_function
Mapoly0003s0245		motif_sequence	214	4	+	organism	short_function
Mapoly0003s0245		motif_sequence	426	4	+	organism	short_function
Mapoly0003s0245		motif_sequence	546	4	+	organism	short_function
Mapoly0003s0245		motif_sequence	583	4	+	organism	short_function
Mapoly0003s0245		motif_sequence	611	4	-	organism	short_function
Mapoly0003s0245		motif_sequence	826	4	+	organism	short_function
Mapoly0003s0245		motif_sequence	1023	4	-	organism	short_function
Mapoly0003s0245		motif_sequence	1037	4	+	organism	short_function
Mapoly0003s0245		motif_sequence	1054	4	+	organism	short_function
Mapoly0003s0245		motif_sequence	1107	4	-	organism	short_function
Mapoly0003s0245		motif_sequence	1184	4	-	organism	short_function
Mapoly0003s0245		motif_sequence	1503	4	+	organism	short_function
Mapoly0003s0245		motif_sequence	1701	4	-	organism	short_function
Mapoly0003s0245		motif_sequence	1858	4	+	organism	short_function
Mapoly0003s0245		motif_sequence	1867	4	-	organism	short_function
Mapoly0003s0245	W box	TTGACC	1225	6	-	Arabidopsis thaliana
Mapoly0003s0245	STRE	AGGGG	17	5	-	Arabidopsis thaliana
Mapoly0003s0245	STRE	AGGGG	60	5	+	Arabidopsis thaliana
Mapoly0003s0245	STRE	AGGGG	148	5	+	Arabidopsis thaliana
Mapoly0003s0245	STRE	AGGGG	1643	5	-	Arabidopsis thaliana
Mapoly0003s0245	MYC	CATTTG	799	6	+	Arabidopsis thaliana
Mapoly0003s0245	MYC	CATGTG	825	6	+	Arabidopsis thaliana
Mapoly0003s0245	MYC	CATTTG	1030	6	-	Arabidopsis thaliana
Mapoly0003s0245	MYC	CATGTG	1316	6	+	Arabidopsis thaliana
Mapoly0003s0245	TCT-motif	TCTTAC	53	6	-	Arabidopsis thaliana	part of a light responsive element
Mapoly0003s0245	TCT-motif	TCTTAC	119	6	-	Arabidopsis thaliana	part of a light responsive element
Mapoly0003s0245	Myb	CAACTG	194	6	+	Arabidopsis thaliana
Mapoly0003s0245	Myb	CAACTG	1304	6	-	Arabidopsis thaliana
Mapoly0003s0245	Myb	TAACTG	1586	6	+	Arabidopsis thaliana
Mapoly0003s0245	Myb	CAACTG	1891	6	+	Arabidopsis thaliana
Mapoly0003s0245	ARE	AAACCA	4	6	-	Zea mays	cis-acting regulatory element essential for the anaerobic induction
Mapoly0003s0245	ARE	AAACCA	355	6	-	Zea mays	cis-acting regulatory element essential for the anaerobic induction
Mapoly0003s0245	ARE	AAACCA	1651	6	+	Zea mays	cis-acting regulatory element essential for the anaerobic induction
Mapoly0003s0245	MBS	CAACTG	194	6	+	Arabidopsis thaliana	MYB binding site involved in drought-inducibility
Mapoly0003s0245	MBS	CAACTG	1304	6	-	Arabidopsis thaliana	MYB binding site involved in drought-inducibility
Mapoly0003s0245	MBS	CAACTG	1891	6	+	Arabidopsis thaliana	MYB binding site involved in drought-inducibility
Mapoly0003s0245	TATA-box	TACAAAA	861	7	-	Oryza sativa	core promoter element around -30 of transcription start
Mapoly0003s0245	TATA-box	ccTATAAAaa	862	9	-	Arabidopsis thaliana	core promoter element around -30 of transcription start
Mapoly0003s0245	TATA-box	TATACA	864	6	-	Helianthus annuus	core promoter element around -30 of transcription start
Mapoly0003s0245	TATA-box	TATA	866	4	+	Arabidopsis thaliana	core promoter element around -30 of transcription start
Mapoly0003s0245	TATA-box	ATTATA	962	6	+	Brassica napus	core promoter element around -30 of transcription start
Mapoly0003s0245	TATA-box	TATAA	963	5	-	Arabidopsis thaliana	core promoter element around -30 of transcription start
Mapoly0003s0245	TATA-box	TATA	964	4	+	Arabidopsis thaliana	core promoter element around -30 of transcription start
Mapoly0003s0245	TATA-box	TATA	1006	4	-	Arabidopsis thaliana	core promoter element around -30 of transcription start
Mapoly0003s0245	TATA-box	ATATAA	1263	6	+	Brassica oleracea	core promoter element around -30 of transcription start
Mapoly0003s0245	TATA-box	TATA	1264	4	-	Arabidopsis thaliana	core promoter element around -30 of transcription start
Mapoly0003s0245	TATA-box	TATA	1419	4	-	Arabidopsis thaliana	core promoter element around -30 of transcription start
Mapoly0003s0245	TATA-box	TATA	1627	4	-	Arabidopsis thaliana	core promoter element around -30 of transcription start
Mapoly0003s0245	TATA-box	TATA	1638	4	-	Arabidopsis thaliana	core promoter element around -30 of transcription start
Mapoly0003s0245	TATA-box	TATAAA	1880	6	-	Helianthus annuus	core promoter element around -30 of transcription start
Mapoly0003s0245	TATA-box	TATAA	1881	5	-	Arabidopsis thaliana	core promoter element around -30 of transcription start
Mapoly0003s0245	TATA-box	TATA	1882	4	-	Arabidopsis thaliana	core promoter element around -30 of transcription start
Mapoly0003s0245	TATA-box	ATATAT	1901	6	-	Brassica napus	core promoter element around -30 of transcription start
Mapoly0003s0245	TATA-box	TATA	1902	4	-	Arabidopsis thaliana	core promoter element around -30 of transcription start
Mapoly0003s0245	TCCC-motif	TCTCCCT	156	7	-	Spinacia oleracea	part of a light responsive element
Mapoly0003s0245	ACE	GACACGTATG	81	9	-	Petroselinum crispum	cis-acting element involved in light responsiveness
Mapoly0003s0245	ACE	GACACGTATG	1453	9	+	Petroselinum crispum	cis-acting element involved in light responsiveness
Mapoly0003s0245	TGACG-motif	TGACG	78	5	-	Hordeum vulgare	cis-acting regulatory element involved in the MeJA-responsiveness
Mapoly0003s0245	TGACG-motif	TGACG	447	5	-	Hordeum vulgare	cis-acting regulatory element involved in the MeJA-responsiveness
Mapoly0003s0245	TGACG-motif	TGACG	1001	5	+	Hordeum vulgare	cis-acting regulatory element involved in the MeJA-responsiveness
Mapoly0003s0245	TGACG-motif	TGACG	1272	5	-	Hordeum vulgare	cis-acting regulatory element involved in the MeJA-responsiveness
Mapoly0003s0245	TGACG-motif	TGACG	1434	5	+	Hordeum vulgare	cis-acting regulatory element involved in the MeJA-responsiveness
Mapoly0003s0245	as-1	TGACG	78	5	-	Arabidopsis thaliana
Mapoly0003s0245	as-1	TGACG	447	5	-	Arabidopsis thaliana
Mapoly0003s0245	as-1	TGACG	1001	5	+	Arabidopsis thaliana
Mapoly0003s0245	as-1	TGACG	1272	5	-	Arabidopsis thaliana
Mapoly0003s0245	as-1	TGACG	1434	5	+	Arabidopsis thaliana
Mapoly0011s0122	CAT-box	GCCACT	1047	6	-	Arabidopsis thaliana	cis-acting regulatory element related to meristem expression
Mapoly0011s0122	CAT-box	GCCACT	1323	6	-	Arabidopsis thaliana	cis-acting regulatory element related to meristem expression
Mapoly0011s0122	Unnamed__1	CGTGG	68	5	-	Zea mays
Mapoly0011s0122	Unnamed__1	CGTGG	216	5	+	Zea mays
Mapoly0011s0122	Unnamed__1	CGTGG	314	5	+	Zea mays
Mapoly0011s0122	Unnamed__1	CGTGG	979	5	-	Zea mays
Mapoly0011s0122	TATC-box	TATCCCA	148	7	-	Oryza sativa	cis-acting element involved in gibberellin-responsiveness
Mapoly0011s0122	P-box	CCTTTTG	1307	7	+	Oryza sativa	gibberellin-responsive element
Mapoly0011s0122	ABRE	TACGGTC	185	7	-	Arabidopsis thaliana	cis-acting element involved in the abscisic acid responsiveness
Mapoly0011s0122	ABRE	GCCGCGTGGC	212	9	+	Oryza sativa	cis-acting element involved in the abscisic acid responsiveness
Mapoly0011s0122	ABRE	ACGTG	1607	5	+	Arabidopsis thaliana	cis-acting element involved in the abscisic acid responsiveness
Mapoly0011s0122	ABRE	GCCGCGTGGC	1904	9	-	Oryza sativa	cis-acting element involved in the abscisic acid responsiveness
Mapoly0011s0122	CAAT-box	CCAAT	171	5	-	Arabidopsis thaliana	common cis-acting element in promoter and enhancer regions
Mapoly0011s0122	CAAT-box	CAAT	480	4	-	Nicotiana glutinosa
Mapoly0011s0122	CAAT-box	CAAT	505	4	-	Nicotiana glutinosa
Mapoly0011s0122	CAAT-box	CAAT	515	4	-	Nicotiana glutinosa
Mapoly0011s0122	CAAT-box	CAAT	527	4	+	Nicotiana glutinosa
Mapoly0011s0122	CAAT-box	CAAT	640	4	-	Nicotiana glutinosa
Mapoly0011s0122	CAAT-box	CAAT	727	4	+	Nicotiana glutinosa
Mapoly0011s0122	CAAT-box	CCAAT	744	5	+	Arabidopsis thaliana	common cis-acting element in promoter and enhancer regions
Mapoly0011s0122	CAAT-box	CAAT	745	4	+	Nicotiana glutinosa
Mapoly0011s0122	CAAT-box	CAAT	1234	4	-	Nicotiana glutinosa
Mapoly0011s0122	CAAT-box	CCAAT	1254	5	-	Arabidopsis thaliana	common cis-acting element in promoter and enhancer regions
Mapoly0011s0122	CAAT-box	CAAT	1296	4	+	Nicotiana glutinosa
Mapoly0011s0122	CAAT-box	CAAT	1298	4	-	Nicotiana glutinosa
Mapoly0011s0122	CAAT-box	CCAAT	1335	5	-	Arabidopsis thaliana	common cis-acting element in promoter and enhancer regions
Mapoly0011s0122	CAAT-box	CAAT	1644	4	+	Nicotiana glutinosa
Mapoly0011s0122	CAAT-box	CAAAT	1837	5	-	Pisum sativum	common cis-acting element in promoter and enhancer regions
Mapoly0011s0122	CAAT-box	CCAAT	1918	5	-	Arabidopsis thaliana	common cis-acting element in promoter and enhancer regions
Mapoly0011s0122	CAAT-box	CAAAT	1923	5	+	Pisum sativum	common cis-acting element in promoter and enhancer regions
Mapoly0011s0122	CAAT-box	CAAT	1926	4	-	Nicotiana glutinosa
Mapoly0011s0122	G-box	CACGAC	69	6	+	Zea mays	cis-acting regulatory element involved in light responsiveness
Mapoly0011s0122	G-box	CACGAC	554	6	-	Zea mays	cis-acting regulatory element involved in light responsiveness
Mapoly0011s0122	G-box	CACGTC	1606	6	-	Zea mays	cis-acting regulatory element involved in light responsiveness
Mapoly0011s0122	LTR	CCGAAA	295	6	+	Hordeum vulgare	cis-acting element involved in low-temperature responsiveness
Mapoly0011s0122	LTR	CCGAAA	329	6	+	Hordeum vulgare	cis-acting element involved in low-temperature responsiveness
Mapoly0011s0122	LTR	CCGAAA	799	6	-	Hordeum vulgare	cis-acting element involved in low-temperature responsiveness
Mapoly0011s0122	WRE3	CCACCT	737	6	-	Pisum sativum
Mapoly0011s0122	GC-motif	CCCCCG	757	6	+	Zea mays	enhancer-like element involved in anoxic specific inducibility
Mapoly0011s0122	GC-motif	CCCCCG	1480	6	+	Zea mays	enhancer-like element involved in anoxic specific inducibility
Mapoly0011s0122	AAGAA-motif	GAAAGAA	1443	7	-	Avena sativa
Mapoly0011s0122	Unnamed__2	CCCCGG	1481	6	+	Zea mays
Mapoly0011s0122	Unnamed__2	CCCCGG	1483	6	-	Zea mays
Mapoly0011s0122	Unnamed__2	CCCCGG	1970	6	-	Zea mays
Mapoly0011s0122	Sp1	GGGCGG	175	6	+	Oryza sativa	light responsive element
Mapoly0011s0122	Sp1	GGGCGG	928	6	-	Oryza sativa	light responsive element
Mapoly0011s0122	Sp1	GGGCGG	1436	6	-	Oryza sativa	light responsive element
Mapoly0011s0122	Sp1	GGGCGG	1767	6	+	Oryza sativa	light responsive element
Mapoly0011s0122	A-box	CCGTCC	383	6	-	Petroselinum crispum	cis-acting regulatory element
Mapoly0011s0122	TCCC-motif	TCTCCCT	1691	7	-	Spinacia oleracea	part of a light responsive element
Mapoly0011s0122	box S	AGCCACC	493	7	-	Arabidopsis thaliana
Mapoly0011s0122	MBS	CAACTG	365	6	+	Arabidopsis thaliana	MYB binding site involved in drought-inducibility
Mapoly0011s0122	MBS	CAACTG	1746	6	-	Arabidopsis thaliana	MYB binding site involved in drought-inducibility
Mapoly0011s0122	TATA-box	TACAAAA	350	7	-	Oryza sativa	core promoter element around -30 of transcription start
Mapoly0011s0122	TATA-box	TATA	1834	4	-	Arabidopsis thaliana	core promoter element around -30 of transcription start
Mapoly0011s0122	as-1	TGACG	1376	5	+	Arabidopsis thaliana
Mapoly0011s0122	CCGTCC motif	CCGTCC	383	6	-	Nicotiana tabacum
Mapoly0011s0122	TGACG-motif	TGACG	1376	5	+	Hordeum vulgare	cis-acting regulatory element involved in the MeJA-responsiveness
Mapoly0011s0122		motif_sequence	241	4	-	organism	short_function
Mapoly0011s0122		motif_sequence	289	4	+	organism	short_function
Mapoly0011s0122		motif_sequence	317	4	-	organism	short_function
Mapoly0011s0122		motif_sequence	498	4	+	organism	short_function
Mapoly0011s0122		motif_sequence	609	4	+	organism	short_function
Mapoly0011s0122		motif_sequence	710	4	+	organism	short_function
Mapoly0011s0122		motif_sequence	722	4	+	organism	short_function
Mapoly0011s0122		motif_sequence	817	4	+	organism	short_function
Mapoly0011s0122		motif_sequence	822	4	+	organism	short_function
Mapoly0011s0122		motif_sequence	827	4	+	organism	short_function
Mapoly0011s0122		motif_sequence	855	4	+	organism	short_function
Mapoly0011s0122		motif_sequence	911	4	-	organism	short_function
Mapoly0011s0122		motif_sequence	974	4	+	organism	short_function
Mapoly0011s0122		motif_sequence	1039	4	-	organism	short_function
Mapoly0011s0122		motif_sequence	1084	4	-	organism	short_function
Mapoly0011s0122		motif_sequence	1246	4	-	organism	short_function
Mapoly0011s0122		motif_sequence	1462	4	-	organism	short_function
Mapoly0011s0122		motif_sequence	1650	4	+	organism	short_function
Mapoly0011s0122		motif_sequence	1844	4	+	organism	short_function
Mapoly0011s0122		motif_sequence	1849	4	+	organism	short_function
Mapoly0011s0122	Myb	CAACTG	365	6	+	Arabidopsis thaliana
Mapoly0011s0122	Myb	TAACTG	1032	6	-	Arabidopsis thaliana
Mapoly0011s0122	Myb	CAACTG	1746	6	-	Arabidopsis thaliana
Mapoly0011s0122	Myb	TAACTG	1854	6	-	Arabidopsis thaliana
Mapoly0011s0122	STRE	AGGGG	23	5	+	Arabidopsis thaliana
Mapoly0011s0122	STRE	AGGGG	238	5	+	Arabidopsis thaliana
Mapoly0011s0122	STRE	AGGGG	766	5	-	Arabidopsis thaliana
Mapoly0011s0122	STRE	AGGGG	1162	5	+	Arabidopsis thaliana
Mapoly0011s0122	STRE	AGGGG	1616	5	+	Arabidopsis thaliana
Mapoly0011s0122	MYC	CAATTG	1296	6	-	Arabidopsis thaliana
Mapoly0011s0122	CCGTCC-box	CCGTCC	383	6	-	Petroselinum hortense
Mapoly0011s0122	Unnamed__4	CTCC	118	4	-	Petroselinum hortense
Mapoly0011s0122	Unnamed__4	CTCC	142	4	-	Petroselinum hortense
Mapoly0011s0122	Unnamed__4	CTCC	202	4	-	Petroselinum hortense
Mapoly0011s0122	Unnamed__4	CTCC	241	4	-	Petroselinum hortense
Mapoly0011s0122	Unnamed__4	CTCC	252	4	-	Petroselinum hortense
Mapoly0011s0122	Unnamed__4	CTCC	317	4	-	Petroselinum hortense
Mapoly0011s0122	Unnamed__4	CTCC	408	4	+	Petroselinum hortense
Mapoly0011s0122	Unnamed__4	CTCC	445	4	-	Petroselinum hortense
Mapoly0011s0122	Unnamed__4	CTCC	500	4	+	Petroselinum hortense
Mapoly0011s0122	Unnamed__4	CTCC	583	4	-	Petroselinum hortense
Mapoly0011s0122	Unnamed__4	CTCC	611	4	+	Petroselinum hortense
Mapoly0011s0122	Unnamed__4	CTCC	691	4	+	Petroselinum hortense
Mapoly0011s0122	Unnamed__4	CTCC	813	4	+	Petroselinum hortense
Mapoly0011s0122	Unnamed__4	CTCC	837	4	+	Petroselinum hortense
Mapoly0011s0122	Unnamed__4	CTCC	935	4	+	Petroselinum hortense
Mapoly0011s0122	Unnamed__4	CTCC	969	4	-	Petroselinum hortense
Mapoly0011s0122	Unnamed__4	CTCC	1116	4	-	Petroselinum hortense
Mapoly0011s0122	Unnamed__4	CTCC	1119	4	-	Petroselinum hortense
Mapoly0011s0122	Unnamed__4	CTCC	1122	4	-	Petroselinum hortense
Mapoly0011s0122	Unnamed__4	CTCC	1125	4	-	Petroselinum hortense
Mapoly0011s0122	Unnamed__4	CTCC	1128	4	-	Petroselinum hortense
Mapoly0011s0122	Unnamed__4	CTCC	1143	4	-	Petroselinum hortense
Mapoly0011s0122	Unnamed__4	CTCC	1146	4	-	Petroselinum hortense
Mapoly0011s0122	Unnamed__4	CTCC	1171	4	-	Petroselinum hortense
Mapoly0011s0122	Unnamed__4	CTCC	1174	4	-	Petroselinum hortense
Mapoly0011s0122	Unnamed__4	CTCC	1246	4	-	Petroselinum hortense
Mapoly0011s0122	Unnamed__4	CTCC	1270	4	-	Petroselinum hortense
Mapoly0011s0122	Unnamed__4	CTCC	1338	4	-	Petroselinum hortense
Mapoly0011s0122	Unnamed__4	CTCC	1539	4	-	Petroselinum hortense
Mapoly0011s0122	Unnamed__4	CTCC	1579	4	-	Petroselinum hortense
Mapoly0011s0122	Unnamed__4	CTCC	1592	4	-	Petroselinum hortense
Mapoly0011s0122	Unnamed__4	CTCC	1689	4	-	Petroselinum hortense
Mapoly0011s0122	Unnamed__4	CTCC	1693	4	-	Petroselinum hortense
Mapoly0011s0122	Unnamed__4	CTCC	1701	4	-	Petroselinum hortense
Mapoly0011s0122	Unnamed__4	CTCC	1714	4	-	Petroselinum hortense
Mapoly0011s0122	Unnamed__4	CTCC	1735	4	-	Petroselinum hortense
Mapoly0011s0122	MYB	CAACAG	1222	6	-	Arabidopsis thaliana
Mapoly0011s0122	MYB	CAACCA	1559	6	+	Arabidopsis thaliana
Mapoly0011s0122	Box 4	ATTAAT	1646	6	-	Petroselinum crispum	part of a conserved DNA module involved in light responsiveness
Mapoly0011s0122	CARE	CAACTCAC	1623	8	-	Oryza sativa
Mapoly0011s0122	Myb-binding site	CAACAG	1222	6	-	Nicotiana tabacum
Mapoly0011s0122	CGTCA-motif	CGTCA	1376	5	-	Hordeum vulgare	cis-acting regulatory element involved in the MeJA-responsiveness
Mapoly0024s0120	Sp1	GGGCGG	211	6	+	Oryza sativa	light responsive element
Mapoly0024s0120	Sp1	GGGCGG	768	6	-	Oryza sativa	light responsive element
Mapoly0024s0120	ABRE4	CACGTA	150	6	-	Zea mays
Mapoly0024s0120	GC-motif	CGGCGCCCT	1835	9	-	Oryza sativa	?
Mapoly0024s0120	AAGAA-motif	GAAAGAA	1144	7	+	Avena sativa
Mapoly0024s0120	CCAAT-box	CAACGG	772	6	-	Hordeum vulgare	MYBHv1 binding site
Mapoly0024s0120	WRE3	CCACCT	709	6	-	Pisum sativum
Mapoly0024s0120	DRE core	GCCGAC	62	6	+	Arabidopsis thaliana
Mapoly0024s0120	DRE core	GCCGAC	1775	6	-	Arabidopsis thaliana
Mapoly0024s0120	ABRE3a	TACGTG	150	6	+	Zea mays
Mapoly0024s0120	dOCT	CACGGATC	1404	8	+	Zea mays
Mapoly0024s0120	G-box	TACGTG	150	6	+	Arabidopsis thaliana	cis-acting regulatory element involved in light responsiveness
Mapoly0024s0120	G-box	CACGAC	406	6	+	Zea mays	cis-acting regulatory element involved in light responsiveness
Mapoly0024s0120	G-box	CACGAC	627	6	+	Zea mays	cis-acting regulatory element involved in light responsiveness
Mapoly0024s0120	CAAT-box	CAAAT	13	5	+	Pisum sativum	common cis-acting element in promoter and enhancer regions
Mapoly0024s0120	CAAT-box	CAAT	84	4	+	Nicotiana glutinosa
Mapoly0024s0120	CAAT-box	CAAAT	218	5	+	Pisum sativum	common cis-acting element in promoter and enhancer regions
Mapoly0024s0120	CAAT-box	CAAT	361	4	+	Nicotiana glutinosa
Mapoly0024s0120	CAAT-box	CCAAT	363	5	-	Arabidopsis thaliana	common cis-acting element in promoter and enhancer regions
Mapoly0024s0120	CAAT-box	CAAAT	529	5	-	Pisum sativum	common cis-acting element in promoter and enhancer regions
Mapoly0024s0120	CAAT-box	CAAT	754	4	-	Nicotiana glutinosa
Mapoly0024s0120	CAAT-box	CAAT	858	4	-	Nicotiana glutinosa
Mapoly0024s0120	CAAT-box	CAAT	913	4	-	Nicotiana glutinosa
Mapoly0024s0120	CAAT-box	CAAAT	919	5	-	Pisum sativum	common cis-acting element in promoter and enhancer regions
Mapoly0024s0120	CAAT-box	CAAAT	1251	5	+	Pisum sativum	common cis-acting element in promoter and enhancer regions
Mapoly0024s0120	CAAT-box	CAAAT	1616	5	-	Pisum sativum	common cis-acting element in promoter and enhancer regions
Mapoly0024s0120	CAAT-box	CCAAT	1707	5	-	Arabidopsis thaliana	common cis-acting element in promoter and enhancer regions
Mapoly0024s0120	CAAT-box	CAAAT	1877	5	-	Pisum sativum	common cis-acting element in promoter and enhancer regions
Mapoly0024s0120	CAAT-box	CCAAT	1890	5	-	Arabidopsis thaliana	common cis-acting element in promoter and enhancer regions
Mapoly0024s0120	CAAT-box	CAAAT	1918	5	+	Pisum sativum	common cis-acting element in promoter and enhancer regions
Mapoly0024s0120	CAAT-box	CAAT	1958	4	-	Nicotiana glutinosa
Mapoly0024s0120	CAAT-box	CAAAT	1983	5	-	Pisum sativum	common cis-acting element in promoter and enhancer regions
Mapoly0024s0120	LTR	CCGAAA	956	6	+	Hordeum vulgare	cis-acting element involved in low-temperature responsiveness
Mapoly0024s0120	LTR	CCGAAA	1508	6	-	Hordeum vulgare	cis-acting element involved in low-temperature responsiveness
Mapoly0024s0120	DRE1	ACCGAGA	1002	7	+	Zea mays
Mapoly0024s0120	ABRE	ACGTG	151	5	+	Arabidopsis thaliana	cis-acting element involved in the abscisic acid responsiveness
Mapoly0024s0120	ABRE	CGCACGTGTC	583	9	+	Hordeum vulgare	cis-acting element involved in the abscisic acid responsiveness
Mapoly0024s0120	Unnamed__1	CGTGG	113	5	+	Zea mays
Mapoly0024s0120	Unnamed__1	CGTGG	152	5	+	Zea mays
Mapoly0024s0120	Unnamed__1	CGTGG	405	5	-	Zea mays
Mapoly0024s0120	Unnamed__1	CGTGG	1403	5	-	Zea mays
Mapoly0024s0120	Unnamed__1	CGTGG	1685	5	+	Zea mays
Mapoly0024s0120	GTGGC-motif	GATTCTGTGGC	1824	10	-	Spinacia oleracea	part of a light responsive element
Mapoly0024s0120	CAT-box	GCCACT	1820	6	-	Arabidopsis thaliana	cis-acting regulatory element related to meristem expression
Mapoly0024s0120	CGTCA-motif	CGTCA	483	5	-	Hordeum vulgare	cis-acting regulatory element involved in the MeJA-responsiveness
Mapoly0024s0120	CGTCA-motif	CGTCA	551	5	+	Hordeum vulgare	cis-acting regulatory element involved in the MeJA-responsiveness
Mapoly0024s0120	CGTCA-motif	CGTCA	661	5	+	Hordeum vulgare	cis-acting regulatory element involved in the MeJA-responsiveness
Mapoly0024s0120	CGTCA-motif	CGTCA	922	5	-	Hordeum vulgare	cis-acting regulatory element involved in the MeJA-responsiveness
Mapoly0024s0120	CGTCA-motif	CGTCA	1880	5	-	Hordeum vulgare	cis-acting regulatory element involved in the MeJA-responsiveness
Mapoly0024s0120	Myb-binding site	CAACAG	206	6	+	Nicotiana tabacum
Mapoly0024s0120	Unnamed__4	CTCC	90	4	+	Petroselinum hortense
Mapoly0024s0120	Unnamed__4	CTCC	116	4	-	Petroselinum hortense
Mapoly0024s0120	Unnamed__4	CTCC	320	4	-	Petroselinum hortense
Mapoly0024s0120	Unnamed__4	CTCC	511	4	-	Petroselinum hortense
Mapoly0024s0120	Unnamed__4	CTCC	667	4	-	Petroselinum hortense
Mapoly0024s0120	Unnamed__4	CTCC	707	4	-	Petroselinum hortense
Mapoly0024s0120	Unnamed__4	CTCC	943	4	-	Petroselinum hortense
Mapoly0024s0120	Unnamed__4	CTCC	963	4	+	Petroselinum hortense
Mapoly0024s0120	Unnamed__4	CTCC	1032	4	-	Petroselinum hortense
Mapoly0024s0120	Unnamed__4	CTCC	1159	4	+	Petroselinum hortense
Mapoly0024s0120	Unnamed__4	CTCC	1174	4	-	Petroselinum hortense
Mapoly0024s0120	Unnamed__4	CTCC	1231	4	+	Petroselinum hortense
Mapoly0024s0120	Unnamed__4	CTCC	1310	4	+	Petroselinum hortense
Mapoly0024s0120	Unnamed__4	CTCC	1319	4	+	Petroselinum hortense
Mapoly0024s0120	Unnamed__4	CTCC	1385	4	-	Petroselinum hortense
Mapoly0024s0120	Unnamed__4	CTCC	1401	4	+	Petroselinum hortense
Mapoly0024s0120	Unnamed__4	CTCC	1519	4	-	Petroselinum hortense
Mapoly0024s0120	Unnamed__4	CTCC	1561	4	+	Petroselinum hortense
Mapoly0024s0120	Unnamed__4	CTCC	1570	4	-	Petroselinum hortense
Mapoly0024s0120	Unnamed__4	CTCC	1590	4	-	Petroselinum hortense
Mapoly0024s0120	Unnamed__4	CTCC	1771	4	+	Petroselinum hortense
Mapoly0024s0120	Unnamed__4	CTCC	1843	4	-	Petroselinum hortense
Mapoly0024s0120	Unnamed__4	CTCC	1860	4	-	Petroselinum hortense
Mapoly0024s0120	Unnamed__4	CTCC	1924	4	-	Petroselinum hortense
Mapoly0024s0120	MYB	CAACAG	206	6	+	Arabidopsis thaliana
Mapoly0024s0120	MYB recognition site	CCGTTG	772	6	+	Arabidopsis thaliana
Mapoly0024s0120	ARE	AAACCA	1642	6	-	Zea mays	cis-acting regulatory element essential for the anaerobic induction
Mapoly0024s0120	Myb	TAACTG	414	6	+	Arabidopsis thaliana
Mapoly0024s0120	Myb	TAACTG	1537	6	-	Arabidopsis thaliana
Mapoly0024s0120	MYC	CATTTG	218	6	-	Arabidopsis thaliana
Mapoly0024s0120	MYC	CAATTG	361	6	+	Arabidopsis thaliana
Mapoly0024s0120	MYC	CATTTG	918	6	+	Arabidopsis thaliana
Mapoly0024s0120	MYC	CATTTG	1876	6	+	Arabidopsis thaliana
Mapoly0024s0120	STRE	AGGGG	178	5	+	Arabidopsis thaliana
Mapoly0024s0120	STRE	AGGGG	435	5	+	Arabidopsis thaliana
Mapoly0024s0120	STRE	AGGGG	879	5	-	Arabidopsis thaliana
Mapoly0024s0120	STRE	AGGGG	1161	5	-	Arabidopsis thaliana
Mapoly0024s0120	STRE	AGGGG	1900	5	+	Arabidopsis thaliana
Mapoly0024s0120	W box	TTGACC	215	6	-	Arabidopsis thaliana
Mapoly0024s0120	W box	TTGACC	231	6	+	Arabidopsis thaliana
Mapoly0024s0120	W box	TTGACC	426	6	+	Arabidopsis thaliana
Mapoly0024s0120		motif_sequence	30	4	+	organism	short_function
Mapoly0024s0120		motif_sequence	41	4	-	organism	short_function
Mapoly0024s0120		motif_sequence	52	4	-	organism	short_function
Mapoly0024s0120		motif_sequence	88	4	+	organism	short_function
Mapoly0024s0120		motif_sequence	130	4	-	organism	short_function
Mapoly0024s0120		motif_sequence	142	4	+	organism	short_function
Mapoly0024s0120		motif_sequence	147	4	+	organism	short_function
Mapoly0024s0120		motif_sequence	417	4	+	organism	short_function
Mapoly0024s0120		motif_sequence	614	4	-	organism	short_function
Mapoly0024s0120		motif_sequence	806	4	+	organism	short_function
Mapoly0024s0120		motif_sequence	818	4	-	organism	short_function
Mapoly0024s0120		motif_sequence	835	4	+	organism	short_function
Mapoly0024s0120		motif_sequence	1112	4	+	organism	short_function
Mapoly0024s0120		motif_sequence	1129	4	+	organism	short_function
Mapoly0024s0120		motif_sequence	1303	4	+	organism	short_function
Mapoly0024s0120		motif_sequence	1317	4	+	organism	short_function
Mapoly0024s0120		motif_sequence	1716	4	+	organism	short_function
Mapoly0024s0120		motif_sequence	1795	4	-	organism	short_function
Mapoly0024s0120	as-1	TGACG	483	5	+	Arabidopsis thaliana
Mapoly0024s0120	as-1	TGACG	551	5	-	Arabidopsis thaliana
Mapoly0024s0120	as-1	TGACG	661	5	-	Arabidopsis thaliana
Mapoly0024s0120	as-1	TGACG	922	5	+	Arabidopsis thaliana
Mapoly0024s0120	as-1	TGACG	1880	5	+	Arabidopsis thaliana
Mapoly0024s0120	TGACG-motif	TGACG	483	5	+	Hordeum vulgare	cis-acting regulatory element involved in the MeJA-responsiveness
Mapoly0024s0120	TGACG-motif	TGACG	551	5	-	Hordeum vulgare	cis-acting regulatory element involved in the MeJA-responsiveness
Mapoly0024s0120	TGACG-motif	TGACG	661	5	-	Hordeum vulgare	cis-acting regulatory element involved in the MeJA-responsiveness
Mapoly0024s0120	TGACG-motif	TGACG	922	5	+	Hordeum vulgare	cis-acting regulatory element involved in the MeJA-responsiveness
Mapoly0024s0120	TGACG-motif	TGACG	1880	5	+	Hordeum vulgare	cis-acting regulatory element involved in the MeJA-responsiveness
Mapoly0024s0120	AE-box	AGAAACAA	79	8	+	Arabidopsis thaliana	part of a module for light response
Mapoly0024s0120	box S	AGCCACC	1391	7	-	Arabidopsis thaliana
Mapoly0024s0120	TATA-box	TATAAA	1995	6	-	Helianthus annuus	core promoter element around -30 of transcription start
Mapoly0024s0120	TATA-box	TATAA	1996	5	-	Arabidopsis thaliana	core promoter element around -30 of transcription start
Mapoly0024s0120	TATA-box	TATA	1997	4	-	Arabidopsis thaliana	core promoter element around -30 of transcription start
Mapoly0026s0010	Unnamed__8	TCCACGTAGA	170	9	+	Zea mays
Mapoly0026s0010	AE-box	AGAAACTT	1453	8	-	Arabidopsis thaliana	part of a module for light response
Mapoly0026s0010	ACE	CTAACGTATT	1249	9	-	Petroselinum crispum	cis-acting element involved in light responsiveness
Mapoly0026s0010	A-box	CCGTCC	1336	6	+	Petroselinum crispum	cis-acting regulatory element
Mapoly0026s0010	A-box	CCGTCC	1715	6	-	Petroselinum crispum	cis-acting regulatory element
Mapoly0026s0010	MBS	CAACTG	853	6	+	Arabidopsis thaliana	MYB binding site involved in drought-inducibility
Mapoly0026s0010	MBS	CAACTG	887	6	+	Arabidopsis thaliana	MYB binding site involved in drought-inducibility
Mapoly0026s0010	MBS	CAACTG	1210	6	+	Arabidopsis thaliana	MYB binding site involved in drought-inducibility
Mapoly0026s0010	TATA-box	TATATA	1	6	+	Arabidopsis thaliana	core promoter element around -30 of transcription start
Mapoly0026s0010	TATA-box	ATATAT	2	6	+	Brassica napus	core promoter element around -30 of transcription start
Mapoly0026s0010	TATA-box	TATATA	3	6	+	Arabidopsis thaliana	core promoter element around -30 of transcription start
Mapoly0026s0010	TATA-box	ATATAT	4	6	+	Brassica napus	core promoter element around -30 of transcription start
Mapoly0026s0010	TATA-box	TATATA	5	6	+	Arabidopsis thaliana	core promoter element around -30 of transcription start
Mapoly0026s0010	TATA-box	ATATAT	6	6	+	Brassica napus	core promoter element around -30 of transcription start
Mapoly0026s0010	TATA-box	TATA	7	4	+	Arabidopsis thaliana	core promoter element around -30 of transcription start
Mapoly0026s0010	TATA-box	TATACA	31	6	-	Helianthus annuus	core promoter element around -30 of transcription start
Mapoly0026s0010	TATA-box	TATA	33	4	+	Arabidopsis thaliana	core promoter element around -30 of transcription start
Mapoly0026s0010	TATA-box	ATATAA	154	6	+	Brassica oleracea	core promoter element around -30 of transcription start
Mapoly0026s0010	TATA-box	TATA	155	4	+	Arabidopsis thaliana	core promoter element around -30 of transcription start
Mapoly0026s0010	TATA-box	TATAAGAA	411	8	-	Zea mays	core promoter element around -30 of transcription start
Mapoly0026s0010	TATA-box	TATAA	414	5	-	Arabidopsis thaliana	core promoter element around -30 of transcription start
Mapoly0026s0010	TATA-box	TATA	415	4	+	Arabidopsis thaliana	core promoter element around -30 of transcription start
Mapoly0026s0010	TATA-box	TATAAA	433	6	-	Helianthus annuus	core promoter element around -30 of transcription start
Mapoly0026s0010	TATA-box	TATAA	434	5	-	Arabidopsis thaliana	core promoter element around -30 of transcription start
Mapoly0026s0010	TATA-box	TATA	435	4	+	Arabidopsis thaliana	core promoter element around -30 of transcription start
Mapoly0026s0010	TATA-box	ATATAT	713	6	+	Brassica napus	core promoter element around -30 of transcription start
Mapoly0026s0010	TATA-box	TATA	714	4	+	Arabidopsis thaliana	core promoter element around -30 of transcription start
Mapoly0026s0010	TATA-box	TACAAAA	763	7	-	Oryza sativa	core promoter element around -30 of transcription start
Mapoly0026s0010	TATA-box	TATACA	930	6	-	Helianthus annuus	core promoter element around -30 of transcription start
Mapoly0026s0010	TATA-box	TATA	932	4	+	Arabidopsis thaliana	core promoter element around -30 of transcription start
Mapoly0026s0010	AT~TATA-box	TATATA	1	6	+	Arabidopsis thaliana
Mapoly0026s0010	AT~TATA-box	TATATA	3	6	+	Arabidopsis thaliana
Mapoly0026s0010	AT~TATA-box	TATATA	5	6	+	Arabidopsis thaliana
Mapoly0026s0010	chs-CMA1a	TTACTTAA	814	8	+	Daucus carota	part of a light responsive element
Mapoly0026s0010	CCGTCC motif	CCGTCC	1336	6	+	Nicotiana tabacum
Mapoly0026s0010	CCGTCC motif	CCGTCC	1715	6	-	Nicotiana tabacum
Mapoly0026s0010		motif_sequence	12	4	-	organism	short_function
Mapoly0026s0010		motif_sequence	408	4	+	organism	short_function
Mapoly0026s0010		motif_sequence	443	4	-	organism	short_function
Mapoly0026s0010		motif_sequence	464	4	-	organism	short_function
Mapoly0026s0010		motif_sequence	824	4	-	organism	short_function
Mapoly0026s0010		motif_sequence	1002	4	+	organism	short_function
Mapoly0026s0010		motif_sequence	1088	4	+	organism	short_function
Mapoly0026s0010		motif_sequence	1186	4	-	organism	short_function
Mapoly0026s0010		motif_sequence	1361	4	+	organism	short_function
Mapoly0026s0010		motif_sequence	1506	4	+	organism	short_function
Mapoly0026s0010		motif_sequence	1525	4	+	organism	short_function
Mapoly0026s0010		motif_sequence	1564	4	-	organism	short_function
Mapoly0026s0010		motif_sequence	1680	4	-	organism	short_function
Mapoly0026s0010		motif_sequence	1695	4	+	organism	short_function
Mapoly0026s0010		motif_sequence	1806	4	-	organism	short_function
Mapoly0026s0010		motif_sequence	1822	4	-	organism	short_function
Mapoly0026s0010		motif_sequence	1985	4	-	organism	short_function
Mapoly0026s0010	Myb	CAACTG	853	6	+	Arabidopsis thaliana
Mapoly0026s0010	Myb	CAACTG	887	6	+	Arabidopsis thaliana
Mapoly0026s0010	Myb	CAACTG	1210	6	+	Arabidopsis thaliana
Mapoly0026s0010	ARE	AAACCA	430	6	-	Zea mays	cis-acting regulatory element essential for the anaerobic induction
Mapoly0026s0010	ARE	AAACCA	910	6	+	Zea mays	cis-acting regulatory element essential for the anaerobic induction
Mapoly0026s0010	MYC	CATGTG	961	6	-	Arabidopsis thaliana
Mapoly0026s0010	MYC	CATGTG	1027	6	-	Arabidopsis thaliana
Mapoly0026s0010	MYC	CATGTG	1405	6	+	Arabidopsis thaliana
Mapoly0026s0010	MYC	CAATTG	1447	6	-	Arabidopsis thaliana
Mapoly0026s0010	STRE	AGGGG	1358	5	-	Arabidopsis thaliana
Mapoly0026s0010	STRE	AGGGG	1841	5	+	Arabidopsis thaliana
Mapoly0026s0010	CCGTCC-box	CCGTCC	1336	6	+	Petroselinum hortense
Mapoly0026s0010	CCGTCC-box	CCGTCC	1715	6	-	Petroselinum hortense
Mapoly0026s0010	Unnamed__4	CTCC	162	4	-	Petroselinum hortense
Mapoly0026s0010	Unnamed__4	CTCC	245	4	-	Petroselinum hortense
Mapoly0026s0010	Unnamed__4	CTCC	443	4	-	Petroselinum hortense
Mapoly0026s0010	Unnamed__4	CTCC	1342	4	+	Petroselinum hortense
Mapoly0026s0010	Unnamed__4	CTCC	1363	4	+	Petroselinum hortense
Mapoly0026s0010	Unnamed__4	CTCC	1530	4	+	Petroselinum hortense
Mapoly0026s0010	Unnamed__4	CTCC	1542	4	+	Petroselinum hortense
Mapoly0026s0010	Unnamed__4	CTCC	1590	4	-	Petroselinum hortense
Mapoly0026s0010	Unnamed__4	CTCC	1628	4	-	Petroselinum hortense
Mapoly0026s0010	Unnamed__4	CTCC	1819	4	-	Petroselinum hortense
Mapoly0026s0010	Unnamed__4	CTCC	1892	4	-	Petroselinum hortense
Mapoly0026s0010	Unnamed__4	CTCC	1953	4	+	Petroselinum hortense
Mapoly0026s0010	Unnamed__4	CTCC	1985	4	-	Petroselinum hortense
Mapoly0026s0010	Unnamed__4	CTCC	1995	4	-	Petroselinum hortense
Mapoly0026s0010	MYB	CAACCA	491	6	+	Arabidopsis thaliana
Mapoly0026s0010	MYB	CAACCA	618	6	-	Arabidopsis thaliana
Mapoly0026s0010	MYB	TAACCA	625	6	-	Arabidopsis thaliana
Mapoly0026s0010	MYB	CAACAG	649	6	-	Arabidopsis thaliana
Mapoly0026s0010	MYB	TAACCA	1229	6	+	Arabidopsis thaliana
Mapoly0026s0010	MYB	CAACCA	1271	6	+	Arabidopsis thaliana
Mapoly0026s0010	MYB	CAACAG	1709	6	+	Arabidopsis thaliana
Mapoly0026s0010	MYB-like sequence	TAACCA	625	6	-	Arabidopsis thaliana
Mapoly0026s0010	MYB-like sequence	TAACCA	1229	6	+	Arabidopsis thaliana
Mapoly0026s0010	Box 4	ATTAAT	693	6	+	Petroselinum crispum	part of a conserved DNA module involved in light responsiveness
Mapoly0026s0010	Box 4	ATTAAT	738	6	+	Petroselinum crispum	part of a conserved DNA module involved in light responsiveness
Mapoly0026s0010	Unnamed__14	TCCACGTAGA	170	9	+	Zea mays
Mapoly0026s0010	CARE	CAACTCAC	1882	8	-	Oryza sativa
Mapoly0026s0010	Myb-binding site	CAACAG	649	6	-	Nicotiana tabacum
Mapoly0026s0010	Myb-binding site	CAACAG	1709	6	+	Nicotiana tabacum
Mapoly0026s0010	Unnamed__12	TCCACGTAGA	170	9	+	Zea mays
Mapoly0026s0010	circadian	CAAAGATATC	249	9	-	Lycopersicon esculentum	cis-acting regulatory element involved in circadian control
Mapoly0026s0010	CAT-box	GCCACT	454	6	+	Arabidopsis thaliana	cis-acting regulatory element related to meristem expression
Mapoly0026s0010	Unnamed__1	CGTGG	390	5	-	Zea mays
Mapoly0026s0010	ABRE	ACGTG	372	5	+	Arabidopsis thaliana	cis-acting element involved in the abscisic acid responsiveness
Mapoly0026s0010	ABRE3a	TACGTG	371	6	+	Zea mays
Mapoly0026s0010	CAAT-box	CAAAT	16	5	-	Pisum sativum	common cis-acting element in promoter and enhancer regions
Mapoly0026s0010	CAAT-box	CAAT	45	4	-	Nicotiana glutinosa
Mapoly0026s0010	CAAT-box	CAAT	64	4	-	Nicotiana glutinosa
Mapoly0026s0010	CAAT-box	CCAAT	71	5	+	Arabidopsis thaliana	common cis-acting element in promoter and enhancer regions
Mapoly0026s0010	CAAT-box	CAAT	72	4	+	Nicotiana glutinosa
Mapoly0026s0010	CAAT-box	CAAT	152	4	+	Nicotiana glutinosa
Mapoly0026s0010	CAAT-box	CAAT	222	4	+	Nicotiana glutinosa
Mapoly0026s0010	CAAT-box	CAAAT	234	5	+	Pisum sativum	common cis-acting element in promoter and enhancer regions
Mapoly0026s0010	CAAT-box	CAAT	237	4	-	Nicotiana glutinosa
Mapoly0026s0010	CAAT-box	CAAAT	427	5	-	Pisum sativum	common cis-acting element in promoter and enhancer regions
Mapoly0026s0010	CAAT-box	CAAT	577	4	+	Nicotiana glutinosa
Mapoly0026s0010	CAAT-box	CAAAT	584	5	-	Pisum sativum	common cis-acting element in promoter and enhancer regions
Mapoly0026s0010	CAAT-box	CAAT	594	4	-	Nicotiana glutinosa
Mapoly0026s0010	CAAT-box	CAAT	691	4	+	Nicotiana glutinosa
Mapoly0026s0010	CAAT-box	CAAT	756	4	-	Nicotiana glutinosa
Mapoly0026s0010	CAAT-box	CAAT	810	4	-	Nicotiana glutinosa
Mapoly0026s0010	CAAT-box	CAAT	847	4	-	Nicotiana glutinosa
Mapoly0026s0010	CAAT-box	CAAT	880	4	-	Nicotiana glutinosa
Mapoly0026s0010	CAAT-box	CCAAT	1020	5	-	Arabidopsis thaliana	common cis-acting element in promoter and enhancer regions
Mapoly0026s0010	CAAT-box	CAAT	1037	4	+	Nicotiana glutinosa
Mapoly0026s0010	CAAT-box	CAAT	1135	4	+	Nicotiana glutinosa
Mapoly0026s0010	CAAT-box	CAAAT	1178	5	+	Pisum sativum	common cis-acting element in promoter and enhancer regions
Mapoly0026s0010	CAAT-box	CAAT	1224	4	+	Nicotiana glutinosa
Mapoly0026s0010	CAAT-box	CAAT	1241	4	+	Nicotiana glutinosa
Mapoly0026s0010	CAAT-box	CAAAT	1310	5	+	Pisum sativum	common cis-acting element in promoter and enhancer regions
Mapoly0026s0010	CAAT-box	CAAT	1447	4	+	Nicotiana glutinosa
Mapoly0026s0010	CAAT-box	CAAT	1449	4	-	Nicotiana glutinosa
Mapoly0026s0010	CAAT-box	CCAAT	1472	5	+	Arabidopsis thaliana	common cis-acting element in promoter and enhancer regions
Mapoly0026s0010	CAAT-box	CAAT	1473	4	+	Nicotiana glutinosa
Mapoly0026s0010	CAAT-box	CAAT	1622	4	+	Nicotiana glutinosa
Mapoly0026s0010	CAAT-box	CCAAT	1784	5	+	Arabidopsis thaliana	common cis-acting element in promoter and enhancer regions
Mapoly0026s0010	CAAT-box	CAAT	1785	4	+	Nicotiana glutinosa
Mapoly0026s0010	CAAT-box	CAAT	1862	4	-	Nicotiana glutinosa
Mapoly0026s0010	CAAT-box	CAAT	1879	4	-	Nicotiana glutinosa
Mapoly0026s0010	CAAT-box	CAAT	1919	4	+	Nicotiana glutinosa
Mapoly0026s0010	CAAT-box	CAAAT	1921	5	-	Pisum sativum	common cis-acting element in promoter and enhancer regions
Mapoly0026s0010	CAAT-box	CAAT	1949	4	-	Nicotiana glutinosa
Mapoly0026s0010	G-box	TACGTG	371	6	+	Arabidopsis thaliana	cis-acting regulatory element involved in light responsiveness
Mapoly0026s0010	LTR	CCGAAA	459	6	-	Hordeum vulgare	cis-acting element involved in low-temperature responsiveness
Mapoly0026s0010	LTR	CCGAAA	771	6	-	Hordeum vulgare	cis-acting element involved in low-temperature responsiveness
Mapoly0026s0010	LTR	CCGAAA	1867	6	-	Hordeum vulgare	cis-acting element involved in low-temperature responsiveness
Mapoly0026s0010	WRE3	CCACCT	615	6	-	Pisum sativum
Mapoly0026s0010	Myc	TCTCTTA	1066	7	+	Arabidopsis thaliana
Mapoly0026s0010	Unnamed__10	TCCACGTAGA	170	9	+	Zea mays
Mapoly0026s0010	GC-motif	CCCCCG	1815	6	-	Zea mays	enhancer-like element involved in anoxic specific inducibility
Mapoly0026s0010	AuxRR-core	GGTCCAT	349	7	-	Nicotiana tabacum	cis-acting regulatory element involved in auxin responsiveness
Mapoly0026s0010	ERE	ATTTTAAA	135	8	-	Nicotiana glutinos
Mapoly0026s0010	ERE	ATTTTAAA	904	8	+	Nicotiana glutinos
Mapoly0026s0010	TCA	TCATCTTCAT	98	9	-	Pisum sativum
Mapoly0026s0010	ABRE4	CACGTA	371	6	-	Zea mays
Mapoly0058s0031	Unnamed__1	CGTGG	805	5	+	Zea mays
Mapoly0058s0031	Unnamed__1	CGTGG	1390	5	+	Zea mays
Mapoly0058s0031	CAT-box	GCCACT	1385	6	-	Arabidopsis thaliana	cis-acting regulatory element related to meristem expression
Mapoly0058s0031	ABRE	AACCCGG	147	7	+	Arabidopsis thaliana	cis-acting element involved in the abscisic acid responsiveness
Mapoly0058s0031	ABRE	ACGTG	1052	5	-	Arabidopsis thaliana	cis-acting element involved in the abscisic acid responsiveness
Mapoly0058s0031	Myc	TCTCTTA	1128	7	+	Arabidopsis thaliana
Mapoly0058s0031	WRE3	CCACCT	1	6	+	Pisum sativum
Mapoly0058s0031	WRE3	CCACCT	545	6	+	Pisum sativum
Mapoly0058s0031	WRE3	CCACCT	560	6	+	Pisum sativum
Mapoly0058s0031	WRE3	CCACCT	862	6	+	Pisum sativum
Mapoly0058s0031	WRE3	CCACCT	1245	6	-	Pisum sativum
Mapoly0058s0031	WRE3	CCACCT	1625	6	+	Pisum sativum
Mapoly0058s0031	DRE core	GCCGAC	1055	6	-	Arabidopsis thaliana
Mapoly0058s0031	O2-site	GATGACATGG	288	9	-	Zea mays	cis-acting regulatory element involved in zein metabolism regulation
Mapoly0058s0031	O2-site	GTTGACGTGA	1789	9	-	Zea mays	cis-acting regulatory element involved in zein metabolism regulation
Mapoly0058s0031	CAAT-box	CAAT	325	4	-	Nicotiana glutinosa
Mapoly0058s0031	CAAT-box	CCAAT	334	5	+	Arabidopsis thaliana	common cis-acting element in promoter and enhancer regions
Mapoly0058s0031	CAAT-box	CAAT	335	4	+	Nicotiana glutinosa
Mapoly0058s0031	CAAT-box	CAAAT	677	5	+	Pisum sativum	common cis-acting element in promoter and enhancer regions
Mapoly0058s0031	CAAT-box	CAAT	810	4	+	Nicotiana glutinosa
Mapoly0058s0031	CAAT-box	CAAT	814	4	+	Nicotiana glutinosa
Mapoly0058s0031	CAAT-box	CAAT	822	4	+	Nicotiana glutinosa
Mapoly0058s0031	CAAT-box	CAAT	850	4	+	Nicotiana glutinosa
Mapoly0058s0031	CAAT-box	CAAT	854	4	+	Nicotiana glutinosa
Mapoly0058s0031	CAAT-box	CAAT	858	4	+	Nicotiana glutinosa
Mapoly0058s0031	CAAT-box	CAAT	1140	4	-	Nicotiana glutinosa
Mapoly0058s0031	CAAT-box	CAAAT	1355	5	+	Pisum sativum	common cis-acting element in promoter and enhancer regions
Mapoly0058s0031	CAAT-box	CAAT	1511	4	-	Nicotiana glutinosa
Mapoly0058s0031	CAAT-box	CAAT	1619	4	-	Nicotiana glutinosa
Mapoly0058s0031	G-box	CACGTC	1052	6	+	Zea mays	cis-acting regulatory element involved in light responsiveness
Mapoly0058s0031	G-box	CAGACGTGGCA	1145	10	-	Nicotiana plumbaginifolia	cis-acting regulatory element involved in light responsiveness
Mapoly0058s0031	LTR	CCGAAA	163	6	-	Hordeum vulgare	cis-acting element involved in low-temperature responsiveness
Mapoly0058s0031	LTR	CCGAAA	1637	6	+	Hordeum vulgare	cis-acting element involved in low-temperature responsiveness
Mapoly0058s0031	Unnamed__2	CCCCGG	150	6	-	Zea mays
Mapoly0058s0031	Unnamed__2	CCCCGG	610	6	-	Zea mays
Mapoly0058s0031	Unnamed__2	CCCCGG	1414	6	-	Zea mays
Mapoly0058s0031	Unnamed__2	CCCCGG	1606	6	+	Zea mays
Mapoly0058s0031	ATCT-motif	AATCTAATCC	725	9	-	Pisum sativum	part of a conserved DNA module involved in light responsiveness
Mapoly0058s0031	Sp1	GGGCGG	1173	6	+	Oryza sativa	light responsive element
Mapoly0058s0031	Sp1	GGGCGG	1516	6	+	Oryza sativa	light responsive element
Mapoly0058s0031	GC-motif	CCCCCG	76	6	-	Zea mays	enhancer-like element involved in anoxic specific inducibility
Mapoly0058s0031	GC-motif	CCCCCG	151	6	-	Zea mays	enhancer-like element involved in anoxic specific inducibility
Mapoly0058s0031	GC-motif	CCCCCG	166	6	-	Zea mays	enhancer-like element involved in anoxic specific inducibility
Mapoly0058s0031	GC-motif	CCCCCG	348	6	+	Zea mays	enhancer-like element involved in anoxic specific inducibility
Mapoly0058s0031	GC-motif	CCCCCG	762	6	+	Zea mays	enhancer-like element involved in anoxic specific inducibility
Mapoly0058s0031	AT~TATA-box	TATATA	266	6	+	Arabidopsis thaliana
Mapoly0058s0031	as-1	TGACG	73	5	+	Arabidopsis thaliana
Mapoly0058s0031	as-1	TGACG	278	5	-	Arabidopsis thaliana
Mapoly0058s0031	as-1	TGACG	700	5	-	Arabidopsis thaliana
Mapoly0058s0031	as-1	TGACG	1360	5	-	Arabidopsis thaliana
Mapoly0058s0031	as-1	TGACG	1566	5	+	Arabidopsis thaliana
Mapoly0058s0031	as-1	TGACG	1792	5	-	Arabidopsis thaliana
Mapoly0058s0031	as-1	TGACG	1993	5	+	Arabidopsis thaliana
Mapoly0058s0031	TGACG-motif	TGACG	73	5	+	Hordeum vulgare	cis-acting regulatory element involved in the MeJA-responsiveness
Mapoly0058s0031	TGACG-motif	TGACG	278	5	-	Hordeum vulgare	cis-acting regulatory element involved in the MeJA-responsiveness
Mapoly0058s0031	TGACG-motif	TGACG	700	5	-	Hordeum vulgare	cis-acting regulatory element involved in the MeJA-responsiveness
Mapoly0058s0031	TGACG-motif	TGACG	1360	5	-	Hordeum vulgare	cis-acting regulatory element involved in the MeJA-responsiveness
Mapoly0058s0031	TGACG-motif	TGACG	1566	5	+	Hordeum vulgare	cis-acting regulatory element involved in the MeJA-responsiveness
Mapoly0058s0031	TGACG-motif	TGACG	1792	5	-	Hordeum vulgare	cis-acting regulatory element involved in the MeJA-responsiveness
Mapoly0058s0031	TGACG-motif	TGACG	1993	5	+	Hordeum vulgare	cis-acting regulatory element involved in the MeJA-responsiveness
Mapoly0058s0031	CCGTCC motif	CCGTCC	484	6	-	Nicotiana tabacum
Mapoly0058s0031	CCGTCC motif	CCGTCC	489	6	-	Nicotiana tabacum
Mapoly0058s0031	AE-box	AGAAACAA	396	8	-	Arabidopsis thaliana	part of a module for light response
Mapoly0058s0031	A-box	CCGTCC	484	6	-	Petroselinum crispum	cis-acting regulatory element
Mapoly0058s0031	A-box	CCGTCC	489	6	-	Petroselinum crispum	cis-acting regulatory element
Mapoly0058s0031	ACE	GACACGTATG	206	9	+	Petroselinum crispum	cis-acting element involved in light responsiveness
Mapoly0058s0031	MBS	CAACTG	1307	6	-	Arabidopsis thaliana	MYB binding site involved in drought-inducibility
Mapoly0058s0031	TATA-box	TATA	39	4	+	Arabidopsis thaliana	core promoter element around -30 of transcription start
Mapoly0058s0031	TATA-box	TATATA	266	6	+	Arabidopsis thaliana	core promoter element around -30 of transcription start
Mapoly0058s0031	TATA-box	ATATAT	267	6	+	Brassica napus	core promoter element around -30 of transcription start
Mapoly0058s0031	TATA-box	TATA	268	4	+	Arabidopsis thaliana	core promoter element around -30 of transcription start
Mapoly0058s0031	TATA-box	ATATAT	337	6	+	Brassica napus	core promoter element around -30 of transcription start
Mapoly0058s0031	TATA-box	TATA	338	4	+	Arabidopsis thaliana	core promoter element around -30 of transcription start
Mapoly0058s0031	TATA-box	tcTATAAATAgg	878	11	-	Nicotiana tabacum	core promoter element around -30 of transcription start
Mapoly0058s0031	TATA-box	TATA	1819	4	-	Arabidopsis thaliana	core promoter element around -30 of transcription start
Mapoly0058s0031	Myb	CAACTG	1307	6	-	Arabidopsis thaliana
Mapoly0058s0031	ARE	AAACCA	1397	6	-	Zea mays	cis-acting regulatory element essential for the anaerobic induction
Mapoly0058s0031	MYC	CATGTG	201	6	+	Arabidopsis thaliana
Mapoly0058s0031	TCT-motif	TCTTAC	1130	6	+	Arabidopsis thaliana	part of a light responsive element
Mapoly0058s0031	STRE	AGGGG	82	5	+	Arabidopsis thaliana
Mapoly0058s0031	STRE	AGGGG	106	5	+	Arabidopsis thaliana
Mapoly0058s0031	STRE	AGGGG	112	5	+	Arabidopsis thaliana
Mapoly0058s0031	STRE	AGGGG	627	5	-	Arabidopsis thaliana
Mapoly0058s0031	STRE	AGGGG	782	5	-	Arabidopsis thaliana
Mapoly0058s0031	STRE	AGGGG	787	5	-	Arabidopsis thaliana
Mapoly0058s0031	CCGTCC-box	CCGTCC	484	6	-	Petroselinum hortense
Mapoly0058s0031	CCGTCC-box	CCGTCC	489	6	-	Petroselinum hortense
Mapoly0058s0031	Y-box	TGTGGAGGAGCA	538	11	-	Lemna gibba	?
Mapoly0058s0031		motif_sequence	226	4	+	organism	short_function
Mapoly0058s0031		motif_sequence	426	4	+	organism	short_function
Mapoly0058s0031		motif_sequence	448	4	+	organism	short_function
Mapoly0058s0031		motif_sequence	630	4	+	organism	short_function
Mapoly0058s0031		motif_sequence	636	4	+	organism	short_function
Mapoly0058s0031		motif_sequence	690	4	+	organism	short_function
Mapoly0058s0031		motif_sequence	778	4	+	organism	short_function
Mapoly0058s0031		motif_sequence	866	4	+	organism	short_function
Mapoly0058s0031		motif_sequence	921	4	+	organism	short_function
Mapoly0058s0031		motif_sequence	945	4	+	organism	short_function
Mapoly0058s0031		motif_sequence	1117	4	-	organism	short_function
Mapoly0058s0031		motif_sequence	1282	4	+	organism	short_function
Mapoly0058s0031		motif_sequence	1342	4	-	organism	short_function
Mapoly0058s0031		motif_sequence	1828	4	-	organism	short_function
Mapoly0058s0031		motif_sequence	1901	4	-	organism	short_function
Mapoly0058s0031	TCA-element	CCATCTTTTT	1851	9	+	Nicotiana tabacum	cis-acting element involved in salicylic acid responsiveness
Mapoly0058s0031	Unnamed__4	CTCC	5	4	+	Petroselinum hortense
Mapoly0058s0031	Unnamed__4	CTCC	80	4	-	Petroselinum hortense
Mapoly0058s0031	Unnamed__4	CTCC	104	4	-	Petroselinum hortense
Mapoly0058s0031	Unnamed__4	CTCC	170	4	-	Petroselinum hortense
Mapoly0058s0031	Unnamed__4	CTCC	402	4	+	Petroselinum hortense
Mapoly0058s0031	Unnamed__4	CTCC	540	4	+	Petroselinum hortense
Mapoly0058s0031	Unnamed__4	CTCC	543	4	+	Petroselinum hortense
Mapoly0058s0031	Unnamed__4	CTCC	549	4	+	Petroselinum hortense
Mapoly0058s0031	Unnamed__4	CTCC	558	4	+	Petroselinum hortense
Mapoly0058s0031	Unnamed__4	CTCC	584	4	+	Petroselinum hortense
Mapoly0058s0031	Unnamed__4	CTCC	588	4	+	Petroselinum hortense
Mapoly0058s0031	Unnamed__4	CTCC	592	4	+	Petroselinum hortense
Mapoly0058s0031	Unnamed__4	CTCC	717	4	+	Petroselinum hortense
Mapoly0058s0031	Unnamed__4	CTCC	759	4	+	Petroselinum hortense
Mapoly0058s0031	Unnamed__4	CTCC	780	4	+	Petroselinum hortense
Mapoly0058s0031	Unnamed__4	CTCC	785	4	+	Petroselinum hortense
Mapoly0058s0031	Unnamed__4	CTCC	983	4	-	Petroselinum hortense
Mapoly0058s0031	Unnamed__4	CTCC	1074	4	-	Petroselinum hortense
Mapoly0058s0031	Unnamed__4	CTCC	1124	4	-	Petroselinum hortense
Mapoly0058s0031	Unnamed__4	CTCC	1177	4	-	Petroselinum hortense
Mapoly0058s0031	Unnamed__4	CTCC	1237	4	-	Petroselinum hortense
Mapoly0058s0031	Unnamed__4	CTCC	1240	4	-	Petroselinum hortense
Mapoly0058s0031	Unnamed__4	CTCC	1243	4	-	Petroselinum hortense
Mapoly0058s0031	Unnamed__4	CTCC	1255	4	-	Petroselinum hortense
Mapoly0058s0031	Unnamed__4	CTCC	1258	4	-	Petroselinum hortense
Mapoly0058s0031	Unnamed__4	CTCC	1261	4	-	Petroselinum hortense
Mapoly0058s0031	Unnamed__4	CTCC	1264	4	-	Petroselinum hortense
Mapoly0058s0031	Unnamed__4	CTCC	1267	4	-	Petroselinum hortense
Mapoly0058s0031	Unnamed__4	CTCC	1379	4	-	Petroselinum hortense
Mapoly0058s0031	Unnamed__4	CTCC	1405	4	-	Petroselinum hortense
Mapoly0058s0031	Unnamed__4	CTCC	1552	4	+	Petroselinum hortense
Mapoly0058s0031	Unnamed__4	CTCC	1599	4	-	Petroselinum hortense
Mapoly0058s0031	Unnamed__4	CTCC	1766	4	+	Petroselinum hortense
Mapoly0058s0031	CGTCA-motif	CGTCA	73	5	-	Hordeum vulgare	cis-acting regulatory element involved in the MeJA-responsiveness
Mapoly0058s0031	CGTCA-motif	CGTCA	278	5	+	Hordeum vulgare	cis-acting regulatory element involved in the MeJA-responsiveness
Mapoly0058s0031	CGTCA-motif	CGTCA	700	5	+	Hordeum vulgare	cis-acting regulatory element involved in the MeJA-responsiveness
Mapoly0058s0031	CGTCA-motif	CGTCA	1360	5	+	Hordeum vulgare	cis-acting regulatory element involved in the MeJA-responsiveness
Mapoly0058s0031	CGTCA-motif	CGTCA	1566	5	-	Hordeum vulgare	cis-acting regulatory element involved in the MeJA-responsiveness
Mapoly0058s0031	CGTCA-motif	CGTCA	1792	5	+	Hordeum vulgare	cis-acting regulatory element involved in the MeJA-responsiveness
Mapoly0058s0031	CGTCA-motif	CGTCA	1993	5	-	Hordeum vulgare	cis-acting regulatory element involved in the MeJA-responsiveness
Mapoly0058s0031	GT1-motif	GGTTAA	85	6	+	Arabidopsis thaliana	light responsive element
Mapoly0058s0031	TGA-element	AACGAC	987	6	+	Brassica oleracea	auxin-responsive element
Mapoly0058s0031	TGA-element	AACGAC	1706	6	-	Brassica oleracea	auxin-responsive element
Mapoly0058s0031	Unnamed__16	GCTGCCCGTC	1048	9	+	Zea mays
Mapoly0068s0057	CCAAT-box	CAACGG	1292	6	+	Hordeum vulgare	MYBHv1 binding site
Mapoly0068s0057	AAGAA-motif	GAAAGAA	702	7	+	Avena sativa
Mapoly0068s0057	AAGAA-motif	GAAAGAA	885	7	+	Avena sativa
Mapoly0068s0057	AAGAA-motif	GAAAGAA	1456	7	+	Avena sativa
Mapoly0068s0057	Sp1	GGGCGG	1416	6	+	Oryza sativa	light responsive element
Mapoly0068s0057	Sp1	GGGCGG	1659	6	-	Oryza sativa	light responsive element
Mapoly0068s0057	O2-site	GATGA(C/T)(A/G)TG(A/G)	1493	8	+	Zea mays	cis-acting regulatory element involved in zein metabolism regulation
Mapoly0068s0057	CAAT-box	CAAAT	63	5	+	Pisum sativum	common cis-acting element in promoter and enhancer regions
Mapoly0068s0057	CAAT-box	CAAAT	66	5	-	Pisum sativum	common cis-acting element in promoter and enhancer regions
Mapoly0068s0057	CAAT-box	CAAT	100	4	-	Nicotiana glutinosa
Mapoly0068s0057	CAAT-box	CAAT	134	4	+	Nicotiana glutinosa
Mapoly0068s0057	CAAT-box	CCAAT	141	5	+	Arabidopsis thaliana	common cis-acting element in promoter and enhancer regions
Mapoly0068s0057	CAAT-box	CAAT	142	4	+	Nicotiana glutinosa
Mapoly0068s0057	CAAT-box	CAAT	147	4	+	Nicotiana glutinosa
Mapoly0068s0057	CAAT-box	CCAAT	232	5	+	Arabidopsis thaliana	common cis-acting element in promoter and enhancer regions
Mapoly0068s0057	CAAT-box	CAAT	233	4	+	Nicotiana glutinosa
Mapoly0068s0057	CAAT-box	CAAT	238	4	+	Nicotiana glutinosa
Mapoly0068s0057	CAAT-box	CCAAT	304	5	-	Arabidopsis thaliana	common cis-acting element in promoter and enhancer regions
Mapoly0068s0057	CAAT-box	CCAAT	418	5	-	Arabidopsis thaliana	common cis-acting element in promoter and enhancer regions
Mapoly0068s0057	CAAT-box	CCAAT	475	5	-	Arabidopsis thaliana	common cis-acting element in promoter and enhancer regions
Mapoly0068s0057	CAAT-box	CAAAT	487	5	+	Pisum sativum	common cis-acting element in promoter and enhancer regions
Mapoly0068s0057	CAAT-box	CAAT	565	4	+	Nicotiana glutinosa
Mapoly0068s0057	CAAT-box	CAAT	586	4	-	Nicotiana glutinosa
Mapoly0068s0057	CAAT-box	CAAAT	592	5	-	Pisum sativum	common cis-acting element in promoter and enhancer regions
Mapoly0068s0057	CAAT-box	CAAT	788	4	+	Nicotiana glutinosa
Mapoly0068s0057	CAAT-box	CAAAT	805	5	+	Pisum sativum	common cis-acting element in promoter and enhancer regions
Mapoly0068s0057	CAAT-box	CAAT	903	4	+	Nicotiana glutinosa
Mapoly0068s0057	CAAT-box	CAAT	976	4	+	Nicotiana glutinosa
Mapoly0068s0057	CAAT-box	CAAT	997	4	+	Nicotiana glutinosa
Mapoly0068s0057	CAAT-box	CAAAT	1046	5	+	Pisum sativum	common cis-acting element in promoter and enhancer regions
Mapoly0068s0057	CAAT-box	CAAT	1193	4	+	Nicotiana glutinosa
Mapoly0068s0057	CAAT-box	CAAAT	1234	5	+	Pisum sativum	common cis-acting element in promoter and enhancer regions
Mapoly0068s0057	CAAT-box	CAAAT	1237	5	-	Pisum sativum	common cis-acting element in promoter and enhancer regions
Mapoly0068s0057	CAAT-box	CAAT	1279	4	+	Nicotiana glutinosa
Mapoly0068s0057	CAAT-box	CAAT	1308	4	+	Nicotiana glutinosa
Mapoly0068s0057	CAAT-box	CAAT	1325	4	+	Nicotiana glutinosa
Mapoly0068s0057	CAAT-box	CAAT	1340	4	+	Nicotiana glutinosa
Mapoly0068s0057	CAAT-box	CCAAT	1431	5	+	Arabidopsis thaliana	common cis-acting element in promoter and enhancer regions
Mapoly0068s0057	CAAT-box	CAAT	1432	4	+	Nicotiana glutinosa
Mapoly0068s0057	CAAT-box	CAAT	1602	4	+	Nicotiana glutinosa
Mapoly0068s0057	CAAT-box	CAAAT	1822	5	-	Pisum sativum	common cis-acting element in promoter and enhancer regions
Mapoly0068s0057	CAAT-box	CAAT	1834	4	+	Nicotiana glutinosa
Mapoly0068s0057	CAAT-box	CAAT	1836	4	-	Nicotiana glutinosa
Mapoly0068s0057	CAAT-box	CAAAT	1864	5	-	Pisum sativum	common cis-acting element in promoter and enhancer regions
Mapoly0068s0057	CAAT-box	CCAAT	1891	5	-	Arabidopsis thaliana	common cis-acting element in promoter and enhancer regions
Mapoly0068s0057	CAAT-box	CAAT	1968	4	-	Nicotiana glutinosa
Mapoly0068s0057	CAAT-box	CAAT	1986	4	-	Nicotiana glutinosa
Mapoly0068s0057	DRE core	GCCGAC	1557	6	-	Arabidopsis thaliana
Mapoly0068s0057	ATC-motif	TGCTATCCA	1425	9	+	Pisum sativum	part of a conserved DNA module involved in light responsiveness
Mapoly0068s0057	P-box	CCTTTTG	1588	7	+	Oryza sativa	gibberellin-responsive element
Mapoly0068s0057	ABRE	ACGTG	1784	5	+	Arabidopsis thaliana	cis-acting element involved in the abscisic acid responsiveness
Mapoly0068s0057	I-box	TGATAATGT	851	9	+	Solanum tuberosum	part of a light responsive element
Mapoly0068s0057	circadian	CAAAGATATC	1690	9	+	Lycopersicon esculentum	cis-acting regulatory element involved in circadian control
Mapoly0068s0057	CAT-box	GCCACT	372	6	-	Arabidopsis thaliana	cis-acting regulatory element related to meristem expression
Mapoly0068s0057	CAT-box	GCCACT	1080	6	-	Arabidopsis thaliana	cis-acting regulatory element related to meristem expression
Mapoly0068s0057	GATA-motif	GATAGGA	481	7	-	Arabidopsis thaliana	part of a light responsive element
Mapoly0068s0057	GATA-motif	AAGGATAAGG	1919	9	-	Solanum tuberosum	part of a light responsive element
Mapoly0068s0057	Unnamed__1	CGTGG	1804	5	-	Zea mays
Mapoly0068s0057	Myb-binding site	CAACAG	909	6	-	Nicotiana tabacum
Mapoly0068s0057	G-Box	CACGTT	1783	6	-	Pisum sativum	cis-acting regulatory element involved in light responsiveness
Mapoly0068s0057	TGA-element	AACGAC	971	6	+	Brassica oleracea	auxin-responsive element
Mapoly0068s0057	CGTCA-motif	CGTCA	1134	5	-	Hordeum vulgare	cis-acting regulatory element involved in the MeJA-responsiveness
Mapoly0068s0057	CGTCA-motif	CGTCA	1500	5	-	Hordeum vulgare	cis-acting regulatory element involved in the MeJA-responsiveness
Mapoly0068s0057	CGTCA-motif	CGTCA	1932	5	-	Hordeum vulgare	cis-acting regulatory element involved in the MeJA-responsiveness
Mapoly0068s0057	Unnamed__4	CTCC	307	4	-	Petroselinum hortense
Mapoly0068s0057	Unnamed__4	CTCC	1010	4	-	Petroselinum hortense
Mapoly0068s0057	Unnamed__4	CTCC	1265	4	-	Petroselinum hortense
Mapoly0068s0057	Unnamed__4	CTCC	1397	4	-	Petroselinum hortense
Mapoly0068s0057	Unnamed__4	CTCC	1408	4	-	Petroselinum hortense
Mapoly0068s0057	Unnamed__4	CTCC	1481	4	-	Petroselinum hortense
Mapoly0068s0057	Unnamed__4	CTCC	1521	4	+	Petroselinum hortense
Mapoly0068s0057	Unnamed__4	CTCC	1744	4	-	Petroselinum hortense
Mapoly0068s0057	Unnamed__4	CTCC	1747	4	-	Petroselinum hortense
Mapoly0068s0057	Unnamed__4	CTCC	1881	4	-	Petroselinum hortense
Mapoly0068s0057	Unnamed__4	CTCC	1923	4	+	Petroselinum hortense
Mapoly0068s0057	MYB	TAACCA	221	6	+	Arabidopsis thaliana
Mapoly0068s0057	MYB	CAACAG	909	6	-	Arabidopsis thaliana
Mapoly0068s0057	MYB	CAACCA	1177	6	+	Arabidopsis thaliana
Mapoly0068s0057	MYB	TAACCA	1446	6	+	Arabidopsis thaliana
Mapoly0068s0057	MYB recognition site	CCGTTG	1292	6	-	Arabidopsis thaliana
Mapoly0068s0057	MYB-like sequence	TAACCA	221	6	+	Arabidopsis thaliana
Mapoly0068s0057	MYB-like sequence	TAACCA	1446	6	+	Arabidopsis thaliana
Mapoly0068s0057	TCA-element	CCATCTTTTT	4	9	+	Nicotiana tabacum	cis-acting element involved in salicylic acid responsiveness
Mapoly0068s0057	W box	TTGACC	612	6	-	Arabidopsis thaliana
Mapoly0068s0057	WUN-motif	AAATTACT	355	8	+	Nicotiana glutinosa
Mapoly0068s0057		motif_sequence	136	4	+	organism	short_function
Mapoly0068s0057		motif_sequence	399	4	-	organism	short_function
Mapoly0068s0057		motif_sequence	422	4	-	organism	short_function
Mapoly0068s0057		motif_sequence	876	4	+	organism	short_function
Mapoly0068s0057		motif_sequence	1010	4	-	organism	short_function
Mapoly0068s0057		motif_sequence	1070	4	+	organism	short_function
Mapoly0068s0057		motif_sequence	1172	4	+	organism	short_function
Mapoly0068s0057		motif_sequence	1296	4	-	organism	short_function
Mapoly0068s0057		motif_sequence	1327	4	+	organism	short_function
Mapoly0068s0057		motif_sequence	1372	4	-	organism	short_function
Mapoly0068s0057		motif_sequence	1411	4	-	organism	short_function
Mapoly0068s0057		motif_sequence	1768	4	-	organism	short_function
Mapoly0068s0057		motif_sequence	1773	4	-	organism	short_function
Mapoly0068s0057		motif_sequence	1847	4	-	organism	short_function
Mapoly0068s0057		motif_sequence	1942	4	-	organism	short_function
Mapoly0068s0057	Myb	TAACTG	906	6	+	Arabidopsis thaliana
Mapoly0068s0057	Myb	CAACTG	1090	6	-	Arabidopsis thaliana
Mapoly0068s0057	Myb	TAACTG	1181	6	-	Arabidopsis thaliana
Mapoly0068s0057	Unnamed__6	taTAAATATct	536	10	+	Zea mays
Mapoly0068s0057	Unnamed__6	taTAAATATct	951	11	+	Zea mays
Mapoly0068s0057	Unnamed__6	taTAAATATct	979	10	+	Zea mays
Mapoly0068s0057	MYC	CATGTG	671	6	-	Arabidopsis thaliana
Mapoly0068s0057	MYC	CATTTG	805	6	-	Arabidopsis thaliana
Mapoly0068s0057	MYC	CATGTG	1150	6	-	Arabidopsis thaliana
Mapoly0068s0057	MYC	CAATTG	1834	6	-	Arabidopsis thaliana
Mapoly0068s0057	TCT-motif	TCTTAC	202	6	-	Arabidopsis thaliana	part of a light responsive element
Mapoly0068s0057	TCT-motif	TCTTAC	713	6	-	Arabidopsis thaliana	part of a light responsive element
Mapoly0068s0057	CCGTCC-box	CCGTCC	109	6	-	Petroselinum hortense
Mapoly0068s0057	A-box	CCGTCC	109	6	-	Petroselinum crispum	cis-acting regulatory element
Mapoly0068s0057	TATA-box	TATAA	19	5	-	Arabidopsis thaliana	core promoter element around -30 of transcription start
Mapoly0068s0057	TATA-box	TATA	20	4	+	Arabidopsis thaliana	core promoter element around -30 of transcription start
Mapoly0068s0057	TATA-box	TATA	156	4	+	Arabidopsis thaliana	core promoter element around -30 of transcription start
Mapoly0068s0057	TATA-box	TATA	247	4	+	Arabidopsis thaliana	core promoter element around -30 of transcription start
Mapoly0068s0057	TATA-box	ATTATA	403	6	+	Brassica napus	core promoter element around -30 of transcription start
Mapoly0068s0057	TATA-box	TATAA	404	5	-	Arabidopsis thaliana	core promoter element around -30 of transcription start
Mapoly0068s0057	TATA-box	TATA	405	4	+	Arabidopsis thaliana	core promoter element around -30 of transcription start
Mapoly0068s0057	TATA-box	ATATAT	471	6	+	Brassica napus	core promoter element around -30 of transcription start
Mapoly0068s0057	TATA-box	TATA	472	4	+	Arabidopsis thaliana	core promoter element around -30 of transcription start
Mapoly0068s0057	TATA-box	ATATAT	625	6	+	Brassica napus	core promoter element around -30 of transcription start
Mapoly0068s0057	TATA-box	TATATA	626	6	+	Arabidopsis thaliana	core promoter element around -30 of transcription start
Mapoly0068s0057	TATA-box	ATATAA	627	6	+	Brassica oleracea	core promoter element around -30 of transcription start
Mapoly0068s0057	TATA-box	TATA	628	4	+	Arabidopsis thaliana	core promoter element around -30 of transcription start
Mapoly0068s0057	TATA-box	TATA	693	4	+	Arabidopsis thaliana	core promoter element around -30 of transcription start
Mapoly0068s0057	TATA-box	TATA	865	4	+	Arabidopsis thaliana	core promoter element around -30 of transcription start
Mapoly0068s0057	TATA-box	TATAAAT	948	7	-	Brassica juncea	core promoter element around -30 of transcription start
Mapoly0068s0057	TATA-box	TATAAA	949	6	-	Helianthus annuus	core promoter element around -30 of transcription start
Mapoly0068s0057	TATA-box	TATAA	950	5	-	Arabidopsis thaliana	core promoter element around -30 of transcription start
Mapoly0068s0057	TATA-box	TATA	951	4	+	Arabidopsis thaliana	core promoter element around -30 of transcription start
Mapoly0068s0057	TATA-box	TACATAAA	965	8	+	Oryza sativa	core promoter element around -30 of transcription start
Mapoly0068s0057	TATA-box	ATATAA	978	6	+	Brassica oleracea	core promoter element around -30 of transcription start
Mapoly0068s0057	TATA-box	TATA	979	4	+	Arabidopsis thaliana	core promoter element around -30 of transcription start
Mapoly0068s0057	TATA-box	TATTTAAA	985	8	+	Arabidopsis thaliana	core promoter element around -30 of transcription start
Mapoly0068s0057	TATA-box	TATTTAAA	987	8	-	Arabidopsis thaliana	core promoter element around -30 of transcription start
Mapoly0068s0057	MBS	CAACTG	1090	6	-	Arabidopsis thaliana	MYB binding site involved in drought-inducibility
Mapoly0068s0057	AT~TATA-box	TATATA	626	6	+	Arabidopsis thaliana
Mapoly0068s0057	as-1	TGACG	1134	5	+	Arabidopsis thaliana
Mapoly0068s0057	as-1	TGACG	1500	5	+	Arabidopsis thaliana
Mapoly0068s0057	as-1	TGACG	1932	5	+	Arabidopsis thaliana
Mapoly0068s0057	CCGTCC motif	CCGTCC	109	6	-	Nicotiana tabacum
Mapoly0068s0057	TGACG-motif	TGACG	1134	5	+	Hordeum vulgare	cis-acting regulatory element involved in the MeJA-responsiveness
Mapoly0068s0057	TGACG-motif	TGACG	1500	5	+	Hordeum vulgare	cis-acting regulatory element involved in the MeJA-responsiveness
Mapoly0068s0057	TGACG-motif	TGACG	1932	5	+	Hordeum vulgare	cis-acting regulatory element involved in the MeJA-responsiveness
Mapoly0069s0060	Unnamed__2	CCCCGG	241	6	+	Zea mays
Mapoly0069s0060	ABRE4	CACGTA	1252	6	-	Zea mays
Mapoly0069s0060	GC-motif	CCCCCG	89	6	-	Zea mays	enhancer-like element involved in anoxic specific inducibility
Mapoly0069s0060	CCAAT-box	CAACGG	693	6	-	Hordeum vulgare	MYBHv1 binding site
Mapoly0069s0060	WRE3	CCACCT	1980	6	-	Pisum sativum
Mapoly0069s0060	DRE core	GCCGAC	63	6	+	Arabidopsis thaliana
Mapoly0069s0060	DRE core	GCCGAC	1419	6	-	Arabidopsis thaliana
Mapoly0069s0060	ABRE3a	TACGTG	1252	6	+	Zea mays
Mapoly0069s0060	CAAT-box	CAAT	23	4	+	Nicotiana glutinosa
Mapoly0069s0060	CAAT-box	CAAAT	122	5	+	Pisum sativum	common cis-acting element in promoter and enhancer regions
Mapoly0069s0060	CAAT-box	CAAT	300	4	-	Nicotiana glutinosa
Mapoly0069s0060	CAAT-box	CAAT	345	4	+	Nicotiana glutinosa
Mapoly0069s0060	CAAT-box	CAAT	483	4	-	Nicotiana glutinosa
Mapoly0069s0060	CAAT-box	CAAT	529	4	-	Nicotiana glutinosa
Mapoly0069s0060	CAAT-box	CAAT	782	4	-	Nicotiana glutinosa
Mapoly0069s0060	CAAT-box	CAAAT	930	5	-	Pisum sativum	common cis-acting element in promoter and enhancer regions
Mapoly0069s0060	CAAT-box	CAAT	1109	4	+	Nicotiana glutinosa
Mapoly0069s0060	CAAT-box	CAAAT	1111	5	-	Pisum sativum	common cis-acting element in promoter and enhancer regions
Mapoly0069s0060	CAAT-box	CAAT	1119	4	-	Nicotiana glutinosa
Mapoly0069s0060	CAAT-box	CAAT	1212	4	-	Nicotiana glutinosa
Mapoly0069s0060	CAAT-box	CCAAT	1229	5	-	Arabidopsis thaliana	common cis-acting element in promoter and enhancer regions
Mapoly0069s0060	CAAT-box	CAAAT	1266	5	+	Pisum sativum	common cis-acting element in promoter and enhancer regions
Mapoly0069s0060	CAAT-box	CAAT	1278	4	-	Nicotiana glutinosa
Mapoly0069s0060	CAAT-box	CCAAT	1324	5	+	Arabidopsis thaliana	common cis-acting element in promoter and enhancer regions
Mapoly0069s0060	CAAT-box	CAAT	1325	4	+	Nicotiana glutinosa
Mapoly0069s0060	CAAT-box	CAAAT	1363	5	-	Pisum sativum	common cis-acting element in promoter and enhancer regions
Mapoly0069s0060	CAAT-box	CAAAT	1389	5	-	Pisum sativum	common cis-acting element in promoter and enhancer regions
Mapoly0069s0060	CAAT-box	CAAT	1561	4	+	Nicotiana glutinosa
Mapoly0069s0060	CAAT-box	CAAT	1565	4	-	Nicotiana glutinosa
Mapoly0069s0060	CAAT-box	CAAAT	1575	5	-	Pisum sativum	common cis-acting element in promoter and enhancer regions
Mapoly0069s0060	CAAT-box	CAAT	1580	4	-	Nicotiana glutinosa
Mapoly0069s0060	CAAT-box	TGCCAAC	1633	7	-	Petunia hybrida	common cis-acting element in promoter and enhancer regions
Mapoly0069s0060	CAAT-box	CAAT	1649	4	-	Nicotiana glutinosa
Mapoly0069s0060	CAAT-box	CAAT	1880	4	+	Nicotiana glutinosa
Mapoly0069s0060	CAAT-box	CAAT	1900	4	-	Nicotiana glutinosa
Mapoly0069s0060	G-box	CACGAC	42	6	+	Zea mays	cis-acting regulatory element involved in light responsiveness
Mapoly0069s0060	G-box	CACGTC	166	6	-	Zea mays	cis-acting regulatory element involved in light responsiveness
Mapoly0069s0060	G-box	CACGTC	194	6	-	Zea mays	cis-acting regulatory element involved in light responsiveness
Mapoly0069s0060	G-box	CACGTC	215	6	-	Zea mays	cis-acting regulatory element involved in light responsiveness
Mapoly0069s0060	G-box	TACGTG	1252	6	+	Arabidopsis thaliana	cis-acting regulatory element involved in light responsiveness
Mapoly0069s0060	G-box	CACGTG	1623	6	-	Arabidopsis thaliana	cis-acting regulatory element involved in light responsiveness
Mapoly0069s0060	LTR	CCGAAA	1642	6	+	Hordeum vulgare	cis-acting element involved in low-temperature responsiveness
Mapoly0069s0060	I-box	atGATAAGGTC	1220	10	-	Helianthus annuus	part of a light responsive element
Mapoly0069s0060	I-box	gGATAAGGTG	1939	9	+	Zea mays	part of a light responsive element
Mapoly0069s0060	ABRE	ACGTG	167	5	+	Arabidopsis thaliana	cis-acting element involved in the abscisic acid responsiveness
Mapoly0069s0060	ABRE	ACGTG	195	5	+	Arabidopsis thaliana	cis-acting element involved in the abscisic acid responsiveness
Mapoly0069s0060	ABRE	ACGTG	216	5	+	Arabidopsis thaliana	cis-acting element involved in the abscisic acid responsiveness
Mapoly0069s0060	ABRE	ACGTG	1180	5	-	Arabidopsis thaliana	cis-acting element involved in the abscisic acid responsiveness
Mapoly0069s0060	ABRE	ACGTG	1253	5	+	Arabidopsis thaliana	cis-acting element involved in the abscisic acid responsiveness
Mapoly0069s0060	ABRE	CACGTG	1623	6	-	Arabidopsis thaliana	cis-acting element involved in the abscisic acid responsiveness
Mapoly0069s0060	ABRE	ACGTG	1624	5	+	Arabidopsis thaliana	cis-acting element involved in the abscisic acid responsiveness
Mapoly0069s0060	GATA-motif	AAGGATAAGG	1222	9	-	Solanum tuberosum	part of a light responsive element
Mapoly0069s0060	Unnamed__1	CGTGG	41	5	-	Zea mays
Mapoly0069s0060	Unnamed__1	CGTGG	137	5	+	Zea mays
Mapoly0069s0060	Unnamed__1	CGTGG	168	5	+	Zea mays
Mapoly0069s0060	Unnamed__1	CGTGG	196	5	+	Zea mays
Mapoly0069s0060	Unnamed__1	CGTGG	217	5	+	Zea mays
Mapoly0069s0060	CAT-box	GCCACT	1487	6	+	Arabidopsis thaliana	cis-acting regulatory element related to meristem expression
Mapoly0069s0060	CGTCA-motif	CGTCA	20	5	+	Hordeum vulgare	cis-acting regulatory element involved in the MeJA-responsiveness
Mapoly0069s0060	CGTCA-motif	CGTCA	165	5	-	Hordeum vulgare	cis-acting regulatory element involved in the MeJA-responsiveness
Mapoly0069s0060	CGTCA-motif	CGTCA	193	5	-	Hordeum vulgare	cis-acting regulatory element involved in the MeJA-responsiveness
Mapoly0069s0060	CGTCA-motif	CGTCA	214	5	-	Hordeum vulgare	cis-acting regulatory element involved in the MeJA-responsiveness
Mapoly0069s0060	CGTCA-motif	CGTCA	636	5	-	Hordeum vulgare	cis-acting regulatory element involved in the MeJA-responsiveness
Mapoly0069s0060	CGTCA-motif	CGTCA	806	5	-	Hordeum vulgare	cis-acting regulatory element involved in the MeJA-responsiveness
Mapoly0069s0060	CGTCA-motif	CGTCA	1290	5	+	Hordeum vulgare	cis-acting regulatory element involved in the MeJA-responsiveness
Mapoly0069s0060	CGTCA-motif	CGTCA	1473	5	+	Hordeum vulgare	cis-acting regulatory element involved in the MeJA-responsiveness
Mapoly0069s0060	CGTCA-motif	CGTCA	1544	5	+	Hordeum vulgare	cis-acting regulatory element involved in the MeJA-responsiveness
Mapoly0069s0060	G-Box	CACGTT	1180	6	+	Pisum sativum	cis-acting regulatory element involved in light responsiveness
Mapoly0069s0060	G-Box	CACGTG	1623	6	-	Pisum sativum	cis-acting regulatory element involved in light responsiveness
Mapoly0069s0060	TGA-element	AACGAC	496	6	+	Brassica oleracea	auxin-responsive element
Mapoly0069s0060	TGA-element	AACGAC	1681	6	+	Brassica oleracea	auxin-responsive element
Mapoly0069s0060	MYB-like sequence	TAACCA	1154	6	-	Arabidopsis thaliana
Mapoly0069s0060	Unnamed__4	CTCC	7	4	+	Petroselinum hortense
Mapoly0069s0060	Unnamed__4	CTCC	182	4	-	Petroselinum hortense
Mapoly0069s0060	Unnamed__4	CTCC	221	4	-	Petroselinum hortense
Mapoly0069s0060	Unnamed__4	CTCC	351	4	+	Petroselinum hortense
Mapoly0069s0060	Unnamed__4	CTCC	386	4	+	Petroselinum hortense
Mapoly0069s0060	Unnamed__4	CTCC	389	4	+	Petroselinum hortense
Mapoly0069s0060	Unnamed__4	CTCC	392	4	+	Petroselinum hortense
Mapoly0069s0060	Unnamed__4	CTCC	396	4	+	Petroselinum hortense
Mapoly0069s0060	Unnamed__4	CTCC	406	4	+	Petroselinum hortense
Mapoly0069s0060	Unnamed__4	CTCC	412	4	+	Petroselinum hortense
Mapoly0069s0060	Unnamed__4	CTCC	580	4	+	Petroselinum hortense
Mapoly0069s0060	Unnamed__4	CTCC	613	4	-	Petroselinum hortense
Mapoly0069s0060	Unnamed__4	CTCC	625	4	-	Petroselinum hortense
Mapoly0069s0060	Unnamed__4	CTCC	668	4	-	Petroselinum hortense
Mapoly0069s0060	Unnamed__4	CTCC	677	4	-	Petroselinum hortense
Mapoly0069s0060	Unnamed__4	CTCC	706	4	+	Petroselinum hortense
Mapoly0069s0060	Unnamed__4	CTCC	944	4	+	Petroselinum hortense
Mapoly0069s0060	Unnamed__4	CTCC	1089	4	-	Petroselinum hortense
Mapoly0069s0060	Unnamed__4	CTCC	1145	4	-	Petroselinum hortense
Mapoly0069s0060	Unnamed__4	CTCC	1393	4	-	Petroselinum hortense
Mapoly0069s0060	Unnamed__4	CTCC	1585	4	-	Petroselinum hortense
Mapoly0069s0060	Unnamed__4	CTCC	1598	4	+	Petroselinum hortense
Mapoly0069s0060	Unnamed__4	CTCC	1773	4	-	Petroselinum hortense
Mapoly0069s0060	Unnamed__4	CTCC	1984	4	-	Petroselinum hortense
Mapoly0069s0060	Unnamed__4	CTCC	1993	4	-	Petroselinum hortense
Mapoly0069s0060	MYB	CAACCA	272	6	+	Arabidopsis thaliana
Mapoly0069s0060	MYB	TAACCA	1154	6	-	Arabidopsis thaliana
Mapoly0069s0060	MYB recognition site	CCGTTG	693	6	+	Arabidopsis thaliana
Mapoly0069s0060	ARE	AAACCA	1738	6	+	Zea mays	cis-acting regulatory element essential for the anaerobic induction
Mapoly0069s0060	STRE	AGGGG	277	5	+	Arabidopsis thaliana
Mapoly0069s0060	STRE	AGGGG	338	5	-	Arabidopsis thaliana
Mapoly0069s0060	STRE	AGGGG	399	5	-	Arabidopsis thaliana
Mapoly0069s0060	STRE	AGGGG	409	5	-	Arabidopsis thaliana
Mapoly0069s0060	STRE	AGGGG	890	5	+	Arabidopsis thaliana
Mapoly0069s0060	STRE	AGGGG	969	5	+	Arabidopsis thaliana
Mapoly0069s0060	MYC	CATTTG	1266	6	-	Arabidopsis thaliana
Mapoly0069s0060	MYC	CATTTG	1388	6	+	Arabidopsis thaliana
Mapoly0069s0060	MYC	CATGTG	1872	6	-	Arabidopsis thaliana
Mapoly0069s0060	MYC	CATGTG	1934	6	+	Arabidopsis thaliana
Mapoly0069s0060	CCGTCC-box	CCGTCC	414	6	+	Petroselinum hortense
Mapoly0069s0060	CCGTCC-box	CCGTCC	977	6	-	Petroselinum hortense
Mapoly0069s0060	W box	TTGACC	1696	6	-	Arabidopsis thaliana
Mapoly0069s0060		motif_sequence	182	4	-	organism	short_function
Mapoly0069s0060		motif_sequence	625	4	-	organism	short_function
Mapoly0069s0060		motif_sequence	947	4	+	organism	short_function
Mapoly0069s0060		motif_sequence	1067	4	-	organism	short_function
Mapoly0069s0060		motif_sequence	1329	4	+	organism	short_function
Mapoly0069s0060		motif_sequence	1438	4	+	organism	short_function
Mapoly0069s0060		motif_sequence	1510	4	-	organism	short_function
Mapoly0069s0060		motif_sequence	1553	4	-	organism	short_function
Mapoly0069s0060		motif_sequence	1596	4	+	organism	short_function
Mapoly0069s0060		motif_sequence	1755	4	-	organism	short_function
Mapoly0069s0060		motif_sequence	1875	4	+	organism	short_function
Mapoly0069s0060		motif_sequence	1893	4	-	organism	short_function
Mapoly0069s0060		motif_sequence	1931	4	-	organism	short_function
Mapoly0069s0060		motif_sequence	1946	4	+	organism	short_function
Mapoly0069s0060	as-1	TGACG	20	5	-	Arabidopsis thaliana
Mapoly0069s0060	as-1	TGACG	165	5	+	Arabidopsis thaliana
Mapoly0069s0060	as-1	TGACG	193	5	+	Arabidopsis thaliana
Mapoly0069s0060	as-1	TGACG	214	5	+	Arabidopsis thaliana
Mapoly0069s0060	as-1	TGACG	636	5	+	Arabidopsis thaliana
Mapoly0069s0060	as-1	TGACG	806	5	+	Arabidopsis thaliana
Mapoly0069s0060	as-1	TGACG	1290	5	-	Arabidopsis thaliana
Mapoly0069s0060	as-1	TGACG	1473	5	-	Arabidopsis thaliana
Mapoly0069s0060	as-1	TGACG	1544	5	-	Arabidopsis thaliana
Mapoly0069s0060	CCGTCC motif	CCGTCC	414	6	+	Nicotiana tabacum
Mapoly0069s0060	CCGTCC motif	CCGTCC	977	6	-	Nicotiana tabacum
Mapoly0069s0060	TGACG-motif	TGACG	20	5	-	Hordeum vulgare	cis-acting regulatory element involved in the MeJA-responsiveness
Mapoly0069s0060	TGACG-motif	TGACG	165	5	+	Hordeum vulgare	cis-acting regulatory element involved in the MeJA-responsiveness
Mapoly0069s0060	TGACG-motif	TGACG	193	5	+	Hordeum vulgare	cis-acting regulatory element involved in the MeJA-responsiveness
Mapoly0069s0060	TGACG-motif	TGACG	214	5	+	Hordeum vulgare	cis-acting regulatory element involved in the MeJA-responsiveness
Mapoly0069s0060	TGACG-motif	TGACG	636	5	+	Hordeum vulgare	cis-acting regulatory element involved in the MeJA-responsiveness
Mapoly0069s0060	TGACG-motif	TGACG	806	5	+	Hordeum vulgare	cis-acting regulatory element involved in the MeJA-responsiveness
Mapoly0069s0060	TGACG-motif	TGACG	1290	5	-	Hordeum vulgare	cis-acting regulatory element involved in the MeJA-responsiveness
Mapoly0069s0060	TGACG-motif	TGACG	1473	5	-	Hordeum vulgare	cis-acting regulatory element involved in the MeJA-responsiveness
Mapoly0069s0060	TGACG-motif	TGACG	1544	5	-	Hordeum vulgare	cis-acting regulatory element involved in the MeJA-responsiveness
Mapoly0069s0060	AE-box	AGAAACTT	1952	8	+	Arabidopsis thaliana	part of a module for light response
Mapoly0069s0060	TCCC-motif	TCTCCCT	623	7	-	Spinacia oleracea	part of a light responsive element
Mapoly0069s0060	A-box	CCGTCC	414	6	+	Petroselinum crispum	cis-acting regulatory element
Mapoly0069s0060	A-box	CCGTCC	977	6	-	Petroselinum crispum	cis-acting regulatory element
Mapoly0069s0060	TATA-box	TACAAAA	924	7	-	Oryza sativa	core promoter element around -30 of transcription start
Mapoly0070s0095	MYB	CAACAG	358	6	-	Arabidopsis thaliana
Mapoly0070s0095	Unnamed__4	CTCC	612	4	+	Petroselinum hortense
Mapoly0070s0095	Unnamed__4	CTCC	1259	4	+	Petroselinum hortense
Mapoly0070s0095	Unnamed__4	CTCC	1314	4	-	Petroselinum hortense
Mapoly0070s0095	Unnamed__4	CTCC	1375	4	-	Petroselinum hortense
Mapoly0070s0095	Unnamed__4	CTCC	1486	4	-	Petroselinum hortense
Mapoly0070s0095	Unnamed__4	CTCC	1495	4	-	Petroselinum hortense
Mapoly0070s0095	Unnamed__4	CTCC	1559	4	+	Petroselinum hortense
Mapoly0070s0095	Unnamed__4	CTCC	1578	4	-	Petroselinum hortense
Mapoly0070s0095	Unnamed__4	CTCC	1615	4	-	Petroselinum hortense
Mapoly0070s0095	Unnamed__4	CTCC	1692	4	-	Petroselinum hortense
Mapoly0070s0095	Unnamed__4	CTCC	1709	4	-	Petroselinum hortense
Mapoly0070s0095	Unnamed__4	CTCC	1764	4	-	Petroselinum hortense
Mapoly0070s0095	Unnamed__4	CTCC	1793	4	-	Petroselinum hortense
Mapoly0070s0095	Unnamed__4	CTCC	1807	4	+	Petroselinum hortense
Mapoly0070s0095	Unnamed__4	CTCC	1814	4	-	Petroselinum hortense
Mapoly0070s0095	Unnamed__4	CTCC	1861	4	-	Petroselinum hortense
Mapoly0070s0095	CGTCA-motif	CGTCA	1839	5	-	Hordeum vulgare	cis-acting regulatory element involved in the MeJA-responsiveness
Mapoly0070s0095	CGTCA-motif	CGTCA	1897	5	-	Hordeum vulgare	cis-acting regulatory element involved in the MeJA-responsiveness
Mapoly0070s0095	G-Box	CACGTT	1057	6	-	Pisum sativum	cis-acting regulatory element involved in light responsiveness
Mapoly0070s0095	Box 4	ATTAAT	714	6	+	Petroselinum crispum	part of a conserved DNA module involved in light responsiveness
Mapoly0070s0095	Myb-binding site	CAACAG	358	6	-	Nicotiana tabacum
Mapoly0070s0095	GCN4_motif	TGAGTCA	284	7	-	Oryza sativa	cis-regulatory element involved in endosperm expression
Mapoly0070s0095	CCGTCC motif	CCGTCC	1505	6	+	Nicotiana tabacum
Mapoly0070s0095	TGACG-motif	TGACG	1839	5	+	Hordeum vulgare	cis-acting regulatory element involved in the MeJA-responsiveness
Mapoly0070s0095	TGACG-motif	TGACG	1897	5	+	Hordeum vulgare	cis-acting regulatory element involved in the MeJA-responsiveness
Mapoly0070s0095	AT~TATA-box	TATATA	205	6	+	Arabidopsis thaliana
Mapoly0070s0095	AT~TATA-box	TATATA	207	6	+	Arabidopsis thaliana
Mapoly0070s0095	AT~TATA-box	TATATA	209	6	+	Arabidopsis thaliana
Mapoly0070s0095	AT~TATA-box	TATATA	505	6	+	Arabidopsis thaliana
Mapoly0070s0095	AT~TATA-box	TATATA	654	6	+	Arabidopsis thaliana
Mapoly0070s0095	AT~TATA-box	TATATA	1012	6	-	Arabidopsis thaliana
Mapoly0070s0095	AT~TATA-box	TATATA	1014	6	-	Arabidopsis thaliana
Mapoly0070s0095	AT~TATA-box	TATATAAA	1117	8	-	Arabidopsis thaliana
Mapoly0070s0095	AT~TATA-box	TATATA	1119	6	-	Arabidopsis thaliana
Mapoly0070s0095	AT~TATA-box	TATATA	1121	6	-	Arabidopsis thaliana
Mapoly0070s0095	chs-CMA1a	TTACTTAA	993	8	-	Daucus carota	part of a light responsive element
Mapoly0070s0095	as-1	TGACG	1839	5	+	Arabidopsis thaliana
Mapoly0070s0095	as-1	TGACG	1897	5	+	Arabidopsis thaliana
Mapoly0070s0095	MBS	CAACTG	1383	6	-	Arabidopsis thaliana	MYB binding site involved in drought-inducibility
Mapoly0070s0095	TATA-box	TATAAAA	90	7	-	Pisum sativum	core promoter element around -30 of transcription start
Mapoly0070s0095	TATA-box	TATAAA	91	6	-	Helianthus annuus	core promoter element around -30 of transcription start
Mapoly0070s0095	TATA-box	TATAA	92	5	-	Arabidopsis thaliana	core promoter element around -30 of transcription start
Mapoly0070s0095	TATA-box	TATA	93	4	+	Arabidopsis thaliana	core promoter element around -30 of transcription start
Mapoly0070s0095	TATA-box	ATATAT	125	6	+	Brassica napus	core promoter element around -30 of transcription start
Mapoly0070s0095	TATA-box	TATA	126	4	+	Arabidopsis thaliana	core promoter element around -30 of transcription start
Mapoly0070s0095	TATA-box	ATTATA	138	6	+	Brassica napus	core promoter element around -30 of transcription start
Mapoly0070s0095	TATA-box	TATAA	139	5	-	Arabidopsis thaliana	core promoter element around -30 of transcription start
Mapoly0070s0095	TATA-box	TATA	140	4	+	Arabidopsis thaliana	core promoter element around -30 of transcription start
Mapoly0070s0095	TATA-box	TACAAAA	154	7	-	Oryza sativa	core promoter element around -30 of transcription start
Mapoly0070s0095	TATA-box	TATACA	157	6	-	Helianthus annuus	core promoter element around -30 of transcription start
Mapoly0070s0095	TATA-box	TATA	159	4	+	Arabidopsis thaliana	core promoter element around -30 of transcription start
Mapoly0070s0095	TATA-box	TATA	182	4	+	Arabidopsis thaliana	core promoter element around -30 of transcription start
Mapoly0070s0095	TATA-box	TATAAA	188	6	-	Helianthus annuus	core promoter element around -30 of transcription start
Mapoly0070s0095	TATA-box	TATAA	189	5	-	Arabidopsis thaliana	core promoter element around -30 of transcription start
Mapoly0070s0095	TATA-box	TATA	190	4	+	Arabidopsis thaliana	core promoter element around -30 of transcription start
Mapoly0070s0095	TATA-box	ATTATA	203	6	+	Brassica napus	core promoter element around -30 of transcription start
Mapoly0070s0095	TATA-box	TATATAA	204	7	-	Arabidopsis thaliana	core promoter element around -30 of transcription start
Mapoly0070s0095	TATA-box	TATATA	205	6	+	Arabidopsis thaliana	core promoter element around -30 of transcription start
Mapoly0070s0095	TATA-box	ATATAT	206	6	+	Brassica napus	core promoter element around -30 of transcription start
Mapoly0070s0095	TATA-box	TATATA	207	6	+	Arabidopsis thaliana	core promoter element around -30 of transcription start
Mapoly0070s0095	TATA-box	ATATAT	208	6	+	Brassica napus	core promoter element around -30 of transcription start
Mapoly0070s0095	TATA-box	TATATA	209	6	+	Arabidopsis thaliana	core promoter element around -30 of transcription start
Mapoly0070s0095	TATA-box	TATA	211	4	+	Arabidopsis thaliana	core promoter element around -30 of transcription start
Mapoly0070s0095	TATA-box	TATACA	310	6	-	Helianthus annuus	core promoter element around -30 of transcription start
Mapoly0070s0095	TATA-box	TATA	312	4	+	Arabidopsis thaliana	core promoter element around -30 of transcription start
Mapoly0070s0095	TATA-box	TACAAAA	335	7	+	Oryza sativa	core promoter element around -30 of transcription start
Mapoly0070s0095	TATA-box	ATTATA	341	6	+	Brassica napus	core promoter element around -30 of transcription start
Mapoly0070s0095	TATA-box	TATAA	342	5	-	Arabidopsis thaliana	core promoter element around -30 of transcription start
Mapoly0070s0095	TATA-box	TATA	343	4	+	Arabidopsis thaliana	core promoter element around -30 of transcription start
Mapoly0070s0095	TATA-box	TATAA	398	5	-	Arabidopsis thaliana	core promoter element around -30 of transcription start
Mapoly0070s0095	TATA-box	TATA	399	4	+	Arabidopsis thaliana	core promoter element around -30 of transcription start
Mapoly0070s0095	TATA-box	TATAA	441	5	-	Arabidopsis thaliana	core promoter element around -30 of transcription start
Mapoly0070s0095	TATA-box	TATA	442	4	+	Arabidopsis thaliana	core promoter element around -30 of transcription start
Mapoly0070s0095	TATA-box	TATAAAA	461	7	-	Pisum sativum	core promoter element around -30 of transcription start
Mapoly0070s0095	TATA-box	TATAAA	462	6	-	Helianthus annuus	core promoter element around -30 of transcription start
Mapoly0070s0095	TATA-box	TATAA	463	5	-	Arabidopsis thaliana	core promoter element around -30 of transcription start
Mapoly0070s0095	TATA-box	TATA	464	4	+	Arabidopsis thaliana	core promoter element around -30 of transcription start
Mapoly0070s0095	TATA-box	TATACA	503	6	-	Helianthus annuus	core promoter element around -30 of transcription start
Mapoly0070s0095	TATA-box	TATATA	505	6	+	Arabidopsis thaliana	core promoter element around -30 of transcription start
Mapoly0070s0095	TATA-box	ATATAA	506	6	+	Brassica oleracea	core promoter element around -30 of transcription start
Mapoly0070s0095	TATA-box	TATA	507	4	+	Arabidopsis thaliana	core promoter element around -30 of transcription start
Mapoly0070s0095	TATA-box	TATA	518	4	+	Arabidopsis thaliana	core promoter element around -30 of transcription start
Mapoly0070s0095	TATA-box	TATA	617	4	+	Arabidopsis thaliana	core promoter element around -30 of transcription start
Mapoly0070s0095	TATA-box	ATATAT	653	6	+	Brassica napus	core promoter element around -30 of transcription start
Mapoly0070s0095	TATA-box	TATATA	654	6	+	Arabidopsis thaliana	core promoter element around -30 of transcription start
Mapoly0070s0095	TATA-box	ATATAA	655	6	+	Brassica oleracea	core promoter element around -30 of transcription start
Mapoly0070s0095	TATA-box	TATA	656	4	+	Arabidopsis thaliana	core promoter element around -30 of transcription start
Mapoly0070s0095	TATA-box	TATA	667	4	+	Arabidopsis thaliana	core promoter element around -30 of transcription start
Mapoly0070s0095	TATA-box	TATA	837	4	+	Arabidopsis thaliana	core promoter element around -30 of transcription start
Mapoly0070s0095	TATA-box	TATTTAAA	947	8	-	Arabidopsis thaliana	core promoter element around -30 of transcription start
Mapoly0070s0095	TATA-box	TATTTAAA	985	8	+	Arabidopsis thaliana	core promoter element around -30 of transcription start
Mapoly0070s0095	TATA-box	ATTATA	1000	6	+	Brassica napus	core promoter element around -30 of transcription start
Mapoly0070s0095	TATA-box	TATAA	1001	5	-	Arabidopsis thaliana	core promoter element around -30 of transcription start
Mapoly0070s0095	TATA-box	TATA	1002	4	-	Arabidopsis thaliana	core promoter element around -30 of transcription start
Mapoly0070s0095	TATA-box	ATATAT	1011	6	-	Brassica napus	core promoter element around -30 of transcription start
Mapoly0070s0095	TATA-box	TATATA	1012	6	-	Arabidopsis thaliana	core promoter element around -30 of transcription start
Mapoly0070s0095	TATA-box	ATATAT	1013	6	-	Brassica napus	core promoter element around -30 of transcription start
Mapoly0070s0095	TATA-box	TATATA	1014	6	-	Arabidopsis thaliana	core promoter element around -30 of transcription start
Mapoly0070s0095	TATA-box	ATATAA	1015	6	+	Brassica oleracea	core promoter element around -30 of transcription start
Mapoly0070s0095	TATA-box	TATA	1016	4	-	Arabidopsis thaliana	core promoter element around -30 of transcription start
Mapoly0070s0095	TATA-box	TATTTAAA	1029	8	+	Arabidopsis thaliana	core promoter element around -30 of transcription start
Mapoly0070s0095	TATA-box	TATAAAA	1116	7	-	Pisum sativum	core promoter element around -30 of transcription start
Mapoly0070s0095	TATA-box	TATAAA	1117	6	-	Helianthus annuus	core promoter element around -30 of transcription start
Mapoly0070s0095	TATA-box	TATATAA	1118	7	-	Arabidopsis thaliana	core promoter element around -30 of transcription start
Mapoly0070s0095	TATA-box	TATATA	1119	6	-	Arabidopsis thaliana	core promoter element around -30 of transcription start
Mapoly0070s0095	TATA-box	ATATAT	1120	6	-	Brassica napus	core promoter element around -30 of transcription start
Mapoly0070s0095	TATA-box	TATATA	1121	6	-	Arabidopsis thaliana	core promoter element around -30 of transcription start
Mapoly0070s0095	TATA-box	ATATAT	1122	6	-	Brassica napus	core promoter element around -30 of transcription start
Mapoly0070s0095	TATA-box	TATA	1123	4	-	Arabidopsis thaliana	core promoter element around -30 of transcription start
Mapoly0070s0095	TATA-box	ATATAT	1164	6	-	Brassica napus	core promoter element around -30 of transcription start
Mapoly0070s0095	TATA-box	TATA	1165	4	-	Arabidopsis thaliana	core promoter element around -30 of transcription start
Mapoly0070s0095	AE-box	AGAAACTT	623	8	-	Arabidopsis thaliana	part of a module for light response
Mapoly0070s0095	A-box	CCGTCC	1505	6	+	Petroselinum crispum	cis-acting regulatory element
Mapoly0070s0095	MYC	CATTTG	17	6	+	Arabidopsis thaliana
Mapoly0070s0095	MYC	CATTTG	34	6	+	Arabidopsis thaliana
Mapoly0070s0095	MYC	CATTTG	306	6	-	Arabidopsis thaliana
Mapoly0070s0095	MYC	CATTTG	367	6	-	Arabidopsis thaliana
Mapoly0070s0095	MYC	CATTTG	1184	6	+	Arabidopsis thaliana
Mapoly0070s0095	CCGTCC-box	CCGTCC	1505	6	+	Petroselinum hortense
Mapoly0070s0095	Myb	CAACTG	1383	6	-	Arabidopsis thaliana
Mapoly0070s0095	Myb	TAACTG	1668	6	-	Arabidopsis thaliana
Mapoly0070s0095		motif_sequence	610	4	+	organism	short_function
Mapoly0070s0095		motif_sequence	670	4	+	organism	short_function
Mapoly0070s0095		motif_sequence	1155	4	+	organism	short_function
Mapoly0070s0095		motif_sequence	1181	4	-	organism	short_function
Mapoly0070s0095		motif_sequence	1257	4	+	organism	short_function
Mapoly0070s0095		motif_sequence	1314	4	-	organism	short_function
Mapoly0070s0095		motif_sequence	1495	4	-	organism	short_function
Mapoly0070s0095		motif_sequence	1607	4	-	organism	short_function
Mapoly0070s0095		motif_sequence	1665	4	-	organism	short_function
Mapoly0070s0095		motif_sequence	1709	4	-	organism	short_function
Mapoly0070s0095		motif_sequence	1793	4	-	organism	short_function
Mapoly0070s0095		motif_sequence	1814	4	-	organism	short_function
Mapoly0070s0095		motif_sequence	1855	4	+	organism	short_function
Mapoly0070s0095	W box	TTGACC	1197	6	+	Arabidopsis thaliana
Mapoly0070s0095	DRE core	GCCGAC	1489	6	+	Arabidopsis thaliana
Mapoly0070s0095	CAAT-box	CAAAT	18	5	-	Pisum sativum	common cis-acting element in promoter and enhancer regions
Mapoly0070s0095	CAAT-box	CAAAT	23	5	-	Pisum sativum	common cis-acting element in promoter and enhancer regions
Mapoly0070s0095	CAAT-box	CAAAT	35	5	-	Pisum sativum	common cis-acting element in promoter and enhancer regions
Mapoly0070s0095	CAAT-box	CAAT	52	4	+	Nicotiana glutinosa
Mapoly0070s0095	CAAT-box	CAAT	72	4	-	Nicotiana glutinosa
Mapoly0070s0095	CAAT-box	CAAT	79	4	-	Nicotiana glutinosa
Mapoly0070s0095	CAAT-box	CAAT	163	4	+	Nicotiana glutinosa
Mapoly0070s0095	CAAT-box	CAAT	289	4	+	Nicotiana glutinosa
Mapoly0070s0095	CAAT-box	CAAT	294	4	+	Nicotiana glutinosa
Mapoly0070s0095	CAAT-box	CAAAT	306	5	+	Pisum sativum	common cis-acting element in promoter and enhancer regions
Mapoly0070s0095	CAAT-box	CAAT	324	4	+	Nicotiana glutinosa
Mapoly0070s0095	CAAT-box	CAAAT	367	5	+	Pisum sativum	common cis-acting element in promoter and enhancer regions
Mapoly0070s0095	CAAT-box	CAAT	458	4	+	Nicotiana glutinosa
Mapoly0070s0095	CAAT-box	CAAT	528	4	+	Nicotiana glutinosa
Mapoly0070s0095	CAAT-box	CAAT	582	4	+	Nicotiana glutinosa
Mapoly0070s0095	CAAT-box	CAAAT	587	5	+	Pisum sativum	common cis-acting element in promoter and enhancer regions
Mapoly0070s0095	CAAT-box	CAAT	608	4	+	Nicotiana glutinosa
Mapoly0070s0095	CAAT-box	CAAT	731	4	-	Nicotiana glutinosa
Mapoly0070s0095	CAAT-box	CAAT	761	4	+	Nicotiana glutinosa
Mapoly0070s0095	CAAT-box	CAAT	769	4	-	Nicotiana glutinosa
Mapoly0070s0095	CAAT-box	CAAAT	788	5	-	Pisum sativum	common cis-acting element in promoter and enhancer regions
Mapoly0070s0095	CAAT-box	CAAT	802	4	+	Nicotiana glutinosa
Mapoly0070s0095	CAAT-box	CAAT	810	4	-	Nicotiana glutinosa
Mapoly0070s0095	CAAT-box	CAAT	931	4	-	Nicotiana glutinosa
Mapoly0070s0095	CAAT-box	CAAT	981	4	-	Nicotiana glutinosa
Mapoly0070s0095	CAAT-box	CAAAT	1073	5	+	Pisum sativum	common cis-acting element in promoter and enhancer regions
Mapoly0070s0095	CAAT-box	CAAT	1079	4	-	Nicotiana glutinosa
Mapoly0070s0095	CAAT-box	CAAT	1088	4	-	Nicotiana glutinosa
Mapoly0070s0095	CAAT-box	CAAT	1168	4	-	Nicotiana glutinosa
Mapoly0070s0095	CAAT-box	CAAAT	1185	5	-	Pisum sativum	common cis-acting element in promoter and enhancer regions
Mapoly0070s0095	CAAT-box	CAAAT	1262	5	+	Pisum sativum	common cis-acting element in promoter and enhancer regions
Mapoly0070s0095	CAAT-box	CAAT	1683	4	-	Nicotiana glutinosa
Mapoly0070s0095	CAAT-box	CAAT	1729	4	+	Nicotiana glutinosa
Mapoly0070s0095	G-box	CACGTC	1840	6	-	Zea mays	cis-acting regulatory element involved in light responsiveness
Mapoly0070s0095	G-box	CACGTC	1846	6	+	Zea mays	cis-acting regulatory element involved in light responsiveness
Mapoly0070s0095	LTR	CCGAAA	1099	6	+	Hordeum vulgare	cis-acting element involved in low-temperature responsiveness
Mapoly0070s0095	dOCT	CACGGATC	1891	8	-	Zea mays
Mapoly0070s0095	Unnamed__2	CCCCGG	1922	6	-	Zea mays
Mapoly0070s0095	ATCT-motif	AATCTAATCC	102	9	-	Pisum sativum	part of a conserved DNA module involved in light responsiveness
Mapoly0070s0095	GA-motif	ATAGATAA	313	8	+	Arabidopsis thaliana	part of a light responsive element
Mapoly0070s0095	AAGAA-motif	GAAAGAA	673	7	-	Avena sativa
Mapoly0070s0095	ERE	ATTTCATA	142	8	-	Nicotiana glutinos
Mapoly0070s0095	ERE	ATTTCATA	196	8	+	Nicotiana glutinos
Mapoly0070s0095	ERE	ATTTTAAA	1037	8	-	Nicotiana glutinos
Mapoly0070s0095	ERE	ATTTTAAA	1241	8	+	Nicotiana glutinos
Mapoly0070s0095	NON-box	AGATCGACG	1531	9	+	Arabidopsis thaliana	cis-acting regulatory element related to meristem specific activation
Mapoly0070s0095	Gap-box	CAAATGAA(A/G)A	13	9.5	-	Arabidopsis thaliana	part of a light responsive element
Mapoly0070s0095	GATA-motif	AAGATAAGATT	96	10	+	Arabidopsis thaliana	part of a light responsive element
Mapoly0070s0095	GATA-motif	AAGATAAGATT	101	10	+	Arabidopsis thaliana	part of a light responsive element
[truncated: 77,533 more rows]
[truncated: 5 more columns]
