# Supplementary material for: Genome-wide characterization of C2H2 zinc-finger gene family provides insight into the mechanisms and evolution of the dehydration–rehydration responses in Physcomitrium and Arabidopsis
Source: Front Plant Sci. 2022 Oct 3;13:953459. doi: 10.3389/fpls.2022.953459 (PMC9574186; doi:10.3389/fpls.2022.953459)
Supplement: Supplementary file 9 [file Table_8.XLSX]

## Sheet: Supplementary Table 8
Supplementary Table 8. Aligned C2H2-ZFs of the C2H2-ZFPs used for phylogenetic analysis.
AT1G01930	---------------------------------------------------------------------------------------------------------------------------------------------------------------------------------------------------------------------------------------------------------------------------------------------------------WTCNT----CKIE------------------------------------------------FLSLQD-QR--------YHFKSDI-----------------…
LOC_Os04g48520	---------------------------------------------------------------------------------------------------------------------------------------------------------------------------------------------------------------------------------------------------------------------------------------------------------WTCNT----CASE------------------------------------------------FESLQE-QR--------EHFKSDL-----------------…
Pp3c3_2100	-----------------------------------------------------------------------------------LKEMDIHIAAAHSGGQS-------------MHRG------------------------------------------------------------DSLFTGSATPAAT--LPANEPLGARSGAVTNQPGAN---RVTDSSISI-----------------------------------------------------------------------QVECPI----CSTK------------------------------------------------FGGADR-EQQLNSHLDDEHFKTQLPTPMDLDGLFSP-----…
LOC_Os10g34500	--------------------------------------------------------------------------------------------------------------------------------------------------------------------------------------GAA----------------------------------------------------------------------------------------------------------------LYCGV----CNVK------------------------------------------------CMTRFN-LR--------EHEAGRK-----------------…
LOC_Os09g25440	#NAME?
LOC_Os02g39580	---------------------------------------------------------------------------------------------------------------------------------------------------------------------------------------------------------------------------------------------------------------------------------------------------------------------------------------------------------------------------------------------------------------…
LOC_Os09g25430	---------------------------------------------------------------PSAWSCAV--CQVRTTSERNLRD--------HCGGQK--------------HQSK-----------------------------VAALAARWGC--SICNISCNGE-----CDFDTHLKGKKHQANTQALAATLICRVCQAKFTCQSDLQSHLKVMKHQLNL-----------------------------------------RAPL-------------------------ELYSCKV----CSVK------------------------------------------------CTFERM-LA--------YHLTGKK-----------------…
LOC_Os09g25420	---------------------------------------------------------------CKTWSCAV--CEVQTSSERNLRD--------HYGGQK--------------HQSK-----------------------------VAGLAARWSC--SVCQVHCNGE-----WHFDTHLKGKRHQANTQALEATWICRACQAVCTCESDLQNHLRGRRHQLKV-----------------------------------------QALP-------------------------SEWVCSL----CQAK------------------------------------------------CNTESQ-LE--------HHRRSTR-----------------…
AT1G02030	----------------------------------------------------------------------------------------------------------------------------------------------------------HKC--KLCWKS----------------------------------------FANGRALGGHMRSHML------------------------------------------------------------------------I-HPFECET----CEKV------------------------------------------------FKSYQA-LG--------GHRAS-------------------…
AT2G45120	----------------------------------------------------------------------------------------------------------------------------------------------------------YKC--RFCFKS----------------------------------------FINGRALGGHMR------------------------------------------------------------------------------SHFKCET----CGKV------------------------------------------------FKSYQA-LG--------GHRAS-------------------…
AT3G60580	----------------------------------------------------------------------------------------------------------------------------------------------------------YKC--RVCFKS----------------------------------------FVNGKALGGHMRSHMS------------------------------------------------------------------------N-SHYKCET----CGKV------------------------------------------------FKSYQA-LG--------GHRAS-------------------…
LOC_Os10g40660	----------------------------------------------------------------------------------------------------------------------------------------------------------HTC--KLCFRR----------------------------------------FHNGRALGGHMRSHVM------------------------------------------------------------------------A-AAFQCGA----CRKV------------------------------------------------FRSYQA-LG--------GHRA--------------------…
LOC_Os04g46680	----------------------------------------------------------------------------------------------------------------------------------------------------------NTC--KLCYRR----------------------------------------FGNPRALAGHMRSH-----------------------------------------------------------------------------SFQCPA----CKKV------------------------------------------------FRSYQA-LG--------GHRAS-------------------…
LOC_Os02g44130	----------------------------------------------------------------------------------------------------------------------------------------------------------NAC--KLCYRR----------------------------------------FASPRALAGHMRSH-----------------------------------------------------------------------------SFQCPA----CKKV------------------------------------------------FRSYQA-LG--------GHRAS-------------------…
AT5G61470	----------------------------------------------------------------------------------------------------------------------------------------------------------KIC--QVCKKS----------------------------------------FSNGKALGGHMRAH-----------------------------------------------------------------------------TYTCDT----CGKV------------------------------------------------LRSYQA-LG--------GHRTS-------------------…
AT1G02040	---------------------------------------------------------------------------------------------------------------------------------------------------------------------------------------------------------------------------------------------------------------------------------------------------------FQCKA----CKKV------------------------------------------------FTSHQA-LG--------GHRAS-------------------…
LOC_Os02g44120	------------------------------------------------------------------HHCKV--CKKGFMCGRALGG---HM------------------------------------------------------------RAHRTC--ENCGKE----------------------------------------FTSWKTLLDHGRCGLD------------------------------------------------------------------------E-EDFECKA----CKKV------------------------------------------------FTSHQA-LG--------GHRAS-------------------…
LOC_Os04g46670	------------------------------------------------------------------HFCRV--CNKGFTCGSALGG---HM------------------------------------------------------------RAHQVC--KNCGKE----------------------------------------FTSWEHFLEHGKCSSG------------------------------------------------------------------------E-DDFECKA----CKKV------------------------------------------------FSSHQA-LG--------GHRAS-------------------…
424361	----------------------------------------------------------------------------------------------------------------------------------------------------------FAC--LECRKR----------------------------------------FPSGKALSGHMRCH------------------------------------------------------------------------------YSCAT----CKRV------------------------------------------------FKSHQA-LG--------GHRAS-------------------…
410896	----------------------------------------------------------------------------------------------------------------------------------------------------------FAC--LECRKQ----------------------------------------FPSGKALSGHMRCH------------------------------------------------------------------------------YSCAT----CKRV------------------------------------------------FKSHQA-LG--------GHRAS-------------------…
28310	---------------------------------------------------------------------------------------------------------------------------------------------------------------------------------------------------------------------------------------------------------------------------------------------------------YECST----CKRI------------------------------------------------FKSHQA-LG--------GHRAS-------------------…
Pp3c18_22010	------------------------------------------------------------------YRCGI--CNEEFGSAKRLHS---HR------------------------------------------------------------KNHKPC--TECGKE----------------------------------------FSSWKALFGHMRCHPE------------------------------------------------------------------------R-EWYECAT----CKRQ------------------------------------------------FKSHQA-LG--------GHRAS-------------------…
Pp3c19_21390	------------------------------------------------------------------YRCGI--CNEDFESAKSLNL---HK------------------------------------------------------------KYHKPC--TECGKE----------------------------------------FSSWKALFGHMRCHPE------------------------------------------------------------------------R-EWYECAT----CKRQ------------------------------------------------FKSHQA-LG--------GHRAS-------------------…
Pp3c22_2200	------------------------------------------------------------------YRCGI--CNEDFESAKSLNL---HK------------------------------------------------------------KFHKPC--TECGKE----------------------------------------FSSWKALFGHMRCHPE------------------------------------------------------------------------R-EWYECAT----CKRQ------------------------------------------------FKSHQA-LG--------GHRAS-------------------…
Pp3c21_440	------------------------------------------------------------------YRCGI--CNEEFSSAKSLNF---H-------------------------------------------------------------KCHKSC--TECGKE----------------------------------------FLSWKALFGHMRCHPE------------------------------------------------------------------------R-EWYECAT----CKRQ------------------------------------------------FKSHQA-LG--------GHRAS-------------------…
Sphfalx02G053000	------------------------------------------------------------------YMCKI--CDKEFDGAKSLSL---HK------------------------------------------------------------KTHKTC--TECGKE----------------------------------------FGSWKALFGHMRCHPE------------------------------------------------------------------------R-EWYECTT----CKRI------------------------------------------------FKSHQA-LG--------GHRAS-------------------…
Sphfalx01G053700	HVCRQCKREFSSGRALGGH-MRA------------------------------------------HYMCQI--CEEEFETARDLKL---HK------------------------------------------------------------KEHISC--TECEKK----------------------------------------FGSMKALFGHMRCHPE------------------------------------------------------------------------R-EWYQCAT----CKRI------------------------------------------------FKSHQA-LG--------GHRAS-------------------…
Sphfalx02G088900	VLCRLCKRGFSSGAALRGHYFRAH-------------------------------------GGGSPYMCQI--CEEEFETAKELNL---HK------------------------------------------------------------NEHISC--TECNKK----------------------------------------FGSMKALFGHMRCH------------------------------------------------------------------------------YQCAT----CKRI------------------------------------------------FKSHQA-LG--------GHRAS-------------------…
Sphfalx08G029100	----------------------------------------------------------------------------------------------------------------------------------------------------------KTC--TECGKR----------------------------------------FGSLKALFGHMRCHPE------------------------------------------------------------------------R-KWYQCAT----CKKE------------------------------------------------FKSHQA-LG--------GHRSS-------------------…
AT2G17180	----------------------------------------------------------------------------------------------------------------------------------------------------------RPC--TECGKQ----------------------------------------FGSLKALFGHMRCHPE------------------------------------------------------------------------R-QWFECDG----CKKV------------------------------------------------FGSHQA-LG--------GHRAT-------------------…
AT4G35280	----------------------------------------------------------------------------------------------------------------------------------------------------------RPC--TECGRK----------------------------------------FWSWKALFGHMRCHPE------------------------------------------------------------------------R-QWFECGG----CKKV------------------------------------------------FGSHQA-LG--------GHRAS-------------------…
LOC_Os02g19180	----------------------------------------------------------------------------------------------------------------------------------------------------------PPC--TECGRQ----------------------------------------FLSWKALFGHMRCH------------------------------------------------------------------------------------------------------------------------------------------------------------------------------------…
AT1G27730	---------------------------------------------------------------------------------------------------------------------------------------------------------------------------------------------------------------------------------------------------------------------------------------------------------YKCSV----CDKT------------------------------------------------FSSYQA-LG--------GHKAS-------------------…
AT5G04340	---------------------------------------------------------------------------------------------------------------------------------------------------------------------------------------------------------------------------------------------------------------------------------------------------------YKCSV----CDKA------------------------------------------------FSSYQA-LG--------GHKAS-------------------…
AT5G43170	---------------------------------------------------------------------------------------------------------------------------------------------------------------------------------------------------------------------------------------------------------------------------------------------------------YKCGV----CYKT------------------------------------------------FSSYQA-LG--------GHKAS-------------------…
AT3G49930	---------------------------------------------------------------------------------------------------------------------------------------------------------------------------------------------------------------------------------------------------------------------------------------------------------YKCSV----CGKS------------------------------------------------FPSYQA-LG--------GHKTS-------------------…
AT5G67450	---------------------------------------------------------------------------------------------------------------------------------------------------------------------------------------------------------------------------------------------------------------------------------------------------------YKCTV----CGKS------------------------------------------------FSSYQA-LG--------GHKTS-------------------…
LOC_Os07g39960	---------------------------------------------------------------------------------------------------------------------------------------------------------------------------------------------------------------------------------------------------------------------------------------------------------YECSV----CGKV------------------------------------------------YGSYQA-LG--------GHKTS-------------------…
LOC_Os03g32220	---------------------------------------------------------------------------------------------------------------------------------------------------------------------------------------------------------------------------------------------------------------------------------------------------------FRCSV----CGKA------------------------------------------------FPSHQA-LG--------GHKAS-------------------…
LOC_Os03g32230	---------------------------------------------------------------------------------------------------------------------------------------------------------------------------------------------------------------------------------------------------------------------------------------------------------FRCTV----CGKA------------------------------------------------FASYQA-LG--------GHKSS-------------------…
LOC_Os03g41390	---------------------------------------------------------------------------------------------------------------------------------------------------------------------------------------------------------------------------------------------------------------------------------------------------------HGCSV----CGRV------------------------------------------------FSSYQA-LG--------GHKTS-------------------…
LOC_Os12g39400	---------------------------------------------------------------------------------------------------------------------------------------------------------------------------------------------------------------------------------------------------------------------------------------------------------HRCSV----CGKA------------------------------------------------FASYQA-LG--------GHKAS-------------------…
LOC_Os08g20580	---------------------------------------------------------------------------------------------------------------------------------------------------------------------------------------------------------------------------------------------------------------------------------------------------------FKCSV----CGRS------------------------------------------------FSSYQA-LG--------GHKTS-------------------…
LOC_Os03g55540	---------------------------------------------------------------------------------------------------------------------------------------------------------------------------------------------------------------------------------------------------------------------------------------------------------FKCSV----CGKS------------------------------------------------FSSYQA-LG--------GHKTS-------------------…
LOC_Os07g40080	---------------------------------------------------------------------------------------------------------------------------------------------------------------------------------------------------------------------------------------------------------------------------------------------------------FRCSL----CGKA------------------------------------------------FASYQA-LG--------GHKAS-------------------…
AT3G19580	---------------------------------------------------------------------------------------------------------------------------------------------------------------------------------------------------------------------------------------------------------------------------------------------------------YKCNV----CEKA------------------------------------------------FPSYQA-LG--------GHKAS-------------------…
AT1G49900	------------------------------------------------------------------FKCSI--CEKVFTSYQALGG---HKA-SHS------------------------------------------------------IKAAHKC--DICHVL----------------------------------------FPTGQALGGHKR------------------------------------------------------------------------------RHYQCNV----CGRE------------------------------------------------LPSYQA-LG--------GHKAS-------------------…
AT5G56200	------------------------------------------------------------------HICCE--CGKRFVSGKALGG---HKR-IHV------------------------------------------------------LETRVAC--CVCYKK----------------------------------------FTSMKALYGHMR------------------------------------------------------------------------------FHHVCVT----CNKS------------------------------------------------FSSYQA-LG--------GHRAS-------------------…
LOC_Os07g39970	---------------------------------------------------------------------------------------------------------------------------------------------------------------------------------------------------------------------------------------------------------------------------------------------------------YECSV----CGKV------------------------------------------------YWCYQA-LG--------GHMTC-------------------…
AT2G28200	---------------------------------------------------------------------------------------------------------------------------------------------------------------------------------------------------------------------------------------------------------------------------------------------------------YECKT----CNRT------------------------------------------------FSSFQA-LG--------GHRAS-------------------…
AT3G10470	---------------------------------------------------------------------------------------------------------------------------------------------------------------------------------------------------------------------------------------------------------------------------------------------------------YQCKT----CDRT------------------------------------------------FPSFQA-LG--------GHRAS-------------------…
AT5G04390	---------------------------------------------------------------------------------------------------------------------------------------------------------------------------------------------------------------------------------------------------------------------------------------------------------YQCKT----CDRT------------------------------------------------FPSFQA-LG--------GHRAS-------------------…
AT5G03510	---------------------------------------------------------------------------------------------------------------------------------------------------------------------------------------------------------------------------------------------------------------------------------------------------------YQCKT----CDKS------------------------------------------------FHSFQA-LG--------GHRAS-------------------…
LOC_Os04g08060	---------------------------------------------------------------------------------------------------------------------------------------------------------------------------------------------------------------------------------------------------------------------------------------------------------YECKT----CSKC------------------------------------------------FPSFQA-LG--------GHRTS-------------------…
LOC_Os02g57790	---------------------------------------------------------------------------------------------------------------------------------------------------------------------------------------------------------------------------------------------------------------------------------------------------------YECKT----CNKC------------------------------------------------FPTFQA-LG--------GHRAS-------------------…
LOC_Os01g62130	---------------------------------------------------------------------------------------------------------------------------------------------------------------------------------------------------------------------------------------------------------------------------------------------------------FECKT----CNRQ------------------------------------------------FPTFQA-LG--------GHRAS-------------------…
LOC_Os03g60540	---------------------------------------------------------------------------------------------------------------------------------------------------------------------------------------------------------------------------------------------------------------------------------------------------------FECKT----CRRR------------------------------------------------FPSFQA-LG--------GHRAS-------------------…
LOC_Os05g38620	---------------------------------------------------------------------------------------------------------------------------------------------------------------------------------------------------------------------------------------------------------------------------------------------------------FECRT----CGRR------------------------------------------------FPTFQA-LG--------GHRAS-------------------…
LOC_Os03g17150	---------------------------------------------------------------------------------------------------------------------------------------------------------------------------------------------------------------------------------------------------------------------------------------------------------FECKT----CNRQ------------------------------------------------FPSFQA-LG--------GHRAS-------------------…
LOC_Os05g02390	---------------------------------------------------------------------------------------------------------------------------------------------------------------------------------------------------------------------------------------------------------------------------------------------------------FVCKT----CNRV------------------------------------------------FPSFQA-LG--------GHRAS-------------------…
AT2G37430	---------------------------------------------------------------------------------------------------------------------------------------------------------------------------------------------------------------------------------------------------------------------------------------------------------FECKT----CNKR------------------------------------------------FSSFQA-LG--------GHRAS-------------------…
AT3G53600	---------------------------------------------------------------------------------------------------------------------------------------------------------------------------------------------------------------------------------------------------------------------------------------------------------FECKT----CNRK------------------------------------------------FDSFQA-LG--------GHRAS-------------------…
LOC_Os11g47630	---------------------------------------------------------------------------------------------------------------------------------------------------------------------------------------------------------------------------------------------------------------------------------------------------------FQCRT----CGRR------------------------------------------------FSTFQA-LG--------GHRTS-------------------…
AT2G28710	---------------------------------------------------------------------------------------------------------------------------------------------------------------------------------------------------------------------------------------------------------------------------------------------------------FACKT----CNKE------------------------------------------------FPSFQA-LG--------GHRAS-------------------…
LOC_Os01g62190	---------------------------------------------------------------------------------------------------------------------------------------------------------------------------------------------------------------------------------------------------------------------------------------------------------FECKT----CSKR------------------------------------------------FPSFQA-LG--------GHRTS-------------------…
LOC_Os05g38600	---------------------------------------------------------------------------------------------------------------------------------------------------------------------------------------------------------------------------------------------------------------------------------------------------------FRCKT----CSKT------------------------------------------------FTSFQA-LG--------GHRTG-------------------…
AT3G46070	---------------------------------------------------------------------------------------------------------------------------------------------------------------------------------------------------------------------------------------------------------------------------------------------------------FRCKT----CERD------------------------------------------------FDSFQA-LG--------GHRAS-------------------…
AT3G46080	---------------------------------------------------------------------------------------------------------------------------------------------------------------------------------------------------------------------------------------------------------------------------------------------------------FRCKT----CLKE------------------------------------------------FSSFQA-LG--------GHRAS-------------------…
AT3G46090	---------------------------------------------------------------------------------------------------------------------------------------------------------------------------------------------------------------------------------------------------------------------------------------------------------FRCKT----CLKE------------------------------------------------FSSFQA-LG--------GHRAS-------------------…
AT5G59820	---------------------------------------------------------------------------------------------------------------------------------------------------------------------------------------------------------------------------------------------------------------------------------------------------------FTCKT----CLKQ------------------------------------------------FHSFQA-LG--------GHRAS-------------------…
LOC_Os03g60560	---------------------------------------------------------------------------------------------------------------------------------------------------------------------------------------------------------------------------------------------------------------------------------------------------------FVCKT----CSRA------------------------------------------------FPTFQA-LG--------GHRTS-------------------…
LOC_Os03g60570	---------------------------------------------------------------------------------------------------------------------------------------------------------------------------------------------------------------------------------------------------------------------------------------------------------FVCKT----CSRA------------------------------------------------FPSFQA-LG--------GHRTS-------------------…
LOC_Os11g47620	---------------------------------------------------------------------------------------------------------------------------------------------------------------------------------------------------------------------------------------------------------------------------------------------------------FECRT----CGRR------------------------------------------------FPSHQA-LG--------GHRTS-------------------…
LOC_Os04g39520	----------------------------------------------------------------------------------------------------------------------------------------------------------LTC--PECGKV----------------------------------------FMSDKAMYGHLRSHPL------------------------------------------------------------------------R-KHYECSE----CHKT------------------------------------------------FSTHQA-LG--------GHVAA-------------------…
LOC_Os06g20020	---------------------------------------------------------------------------------------------------------------------------------------------------------------------------------------------------------------------------------------------------------------------------------------------------------VECQV----CHKR------------------------------------------------FKNDKS-MF--------GHLRS-------------------…
LOC_Os03g49132	---------------------------------------------------------------------------------------------------------------------------------------------------------------------------------------------------------------------------------------------------------------------------------------------------------FVCSI----CGRC------------------------------------------------FGSHQA-LG--------GHVLG-------------------…
LOC_Os11g25610	----------------------------------------------------------------------------------------------------------------------------------------------------------FAC--RICRKE----------------------------------------FDTRKAVDGHMRVHRQ------------------------------------------------------------------------Q-SIYMCKMQ--GCGRA------------------------------------------------FPTHQG-LG--------GHAAG-------------------…
AT1G10480	---------------------------------------------------------------------------------------------------------------------------------------------------------------------------------------------------------------------------------------------------------------------------------------------------------HECQY----CGKE------------------------------------------------FANSQA-LG--------GHQNA-------------------…
LOC_Os01g04120	---------------------------------------------------------------------------------------------------------------------------------------------------------------------------------------------------------------------------------------------------------------------------------------------------------YECQY----CCRE------------------------------------------------FANSQA-LG--------GHQNA-------------------…
LOC_Os01g32920	---------------------------------------------------------------------------------------------------------------------------------------------------------------------------------------------------------------------------------------------------------------------------------------------------------FECQY----CCRE------------------------------------------------FANSQA-LG--------GHQNA-------------------…
AT2G41940	---------------------------------------------------------------------------------------------------------------------------------------------------------------------------------------------------------------------------------------------------------------------------------------------------------FECHY----CFRN------------------------------------------------FPTSQA-LG--------GHQNA-------------------…
AT5G06650	---------------------------------------------------------------------------------------------------------------------------------------------------------------------------------------------------------------------------------------------------------------------------------------------------------FKCHY----CFRN------------------------------------------------FPTSQA-LG--------GHQNA-------------------…
LOC_Os06g10470	---------------------------------------------------------------------------------------------------------------------------------------------------------------------------------------------------------------------------------------------------------------------------------------------------------FECHY----CRRN------------------------------------------------FPTSQA-LG--------GHQNA-------------------…
LOC_Os08g36110	---------------------------------------------------------------------------------------------------------------------------------------------------------------------------------------------------------------------------------------------------------------------------------------------------------FECHY----CCRN------------------------------------------------FPTSQA-LG--------GHQNA-------------------…
LOC_Os02g53530	---------------------------------------------------------------------------------------------------------------------------------------------------------------------------------------------------------------------------------------------------------------------------------------------------------FECHY----CCRN------------------------------------------------FPTSQA-LG--------GHQNA-------------------…
LOC_Os09g27320	---------------------------------------------------------------------------------------------------------------------------------------------------------------------------------------------------------------------------------------------------------------------------------------------------------FECHY----CCRN------------------------------------------------FPTSQA-LG--------GHQNA-------------------…
LOC_Os03g11680	---------------------------------------------------------------------------------------------------------------------------------------------------------------------------------------------------------------------------------------------------------------------------------------------------------FECHY----CCRH------------------------------------------------FPTSQA-LG--------GHQNA-------------------…
Sphfalx07G028600	---------------------------------------------------------------------------------------------------------------------------------------------------------------------------------------------------------------------------------------------------------------------------------------------------------YDCHF----CKRE------------------------------------------------FASSQA-LG--------GHQNA-------------------…
AT1G67030	----------------------------------------------------------------------------------------------------------------------------------------------------------------------------------------------------------------------------E------------------------------------------------------------------------S-RKYECQY----CCRE------------------------------------------------FANSQA-LG--------GHQNA-------------------…
AT1G68360	----------------------------------------------------------------------------------------------------------------------------------------------------------------------------------------------------------------------------G------------------------------------------------------------------------E-RKYECQY----CCRE------------------------------------------------FGNSQA-LG--------GHQNA-------------------…
AT3G58070	-------------------------------------------------------------------------------------------------------------------------------------------------------------------------------------------------------------------------------------------------------------------------------------------------------RRFECHY----CFRN------------------------------------------------FPTSQA-LG--------GHQNA-------------------…
Mapoly0024s0120	-------------------------------------------------------------------------------------------------------------------------------------------------------------------------------------------------------------------------------------------------------------------------------------------------------RKYECQY----CFRE------------------------------------------------FASSQA-LG--------GHQNA-------------------…
Sphfalx12G045700	----------------------------------------------------------------------------------------------------------------------------------------------------------------------------------------------------------------------------E------------------------------------------------------------------------N-RKYDCHF----CKKE------------------------------------------------FSSSQA-LG--------GHQNA-------------------…
Pp3c14_21120	-----------------------------------------------------------------------------------------------------------------------------------------------------------------------------------------------------------------------------------------------------------------------------------------------------N-RKYECQF----CGRE------------------------------------------------FASSQA-LG--------GHQNA-------------------…
Pp3c17_17640	-----------------------------------------------------------------------------------------------------------------------------------------------------------------------------------------------------------------------------------------------------------------------------------------------------N-RKYECQF----CGRE------------------------------------------------FASSQA-LG--------GHQNA-------------------…
AT1G24625	---------------------------------------------------------------------------------------------------------------------------------------------------------------------------------------------------------------------------------------------------------------------------------------------------------FSCNY----CRRK------------------------------------------------FYSSQA-LG--------GHQNA-------------------…
AT5G10970	---------------------------------------------------------------------------------------------------------------------------------------------------------------------------------------------------------------------------------------------------------------------------------------------------------FSCNY----CQRT------------------------------------------------FYSSQA-LG--------GHQNA-------------------…
AT5G57520	---------------------------------------------------------------------------------------------------------------------------------------------------------------------------------------------------------------------------------------------------------------------------------------------------------FSCNY----CQRK------------------------------------------------FYSSQA-LG--------GHQNA-------------------…
LOC_Os09g38610	---------------------------------------------------------------------------------------------------------------------------------------------------------------------------------------------------------------------------------------------------------------------------------------------------------FSCNY----CHRK------------------------------------------------FFSSQA-LG--------GHQNA-------------------…
LOC_Os02g08510	---------------------------------------------------------------------------------------------------------------------------------------------------------------------------------------------------------------------------------------------------------------------------------------------------------FACHY----CRRE------------------------------------------------FYSSQA-LG--------GHQNA-------------------…
LOC_Os03g13600	---------------------------------------------------------------------------------------------------------------------------------------------------------------------------------------------------------------------------------------------------------------------------------------------------------FTCNY----CQRK------------------------------------------------FFSSQA-LG--------GHQNA-------------------…
LOC_Os08g17640	---------------------------------------------------------------------------------------------------------------------------------------------------------------------------------------------------------------------------------------------------------------------------------------------------------FKCNY----CQRK------------------------------------------------FYTSQA-LG--------GHQNA-------------------…
LOC_Os03g41110	---------------------------------------------------------------------------------------------------------------------------------------------------------------------------------------------------------------------------------------------------------------------------------------------------------FSCNF----CMRK------------------------------------------------FFSSQA-LG--------GHQNA-------------------…
LOC_Os12g39220	---------------------------------------------------------------------------------------------------------------------------------------------------------------------------------------------------------------------------------------------------------------------------------------------------------FSCNF----CMRK------------------------------------------------FFSSQA-LG--------GHQNA-------------------…
LOC_Os07g40300	---------------------------------------------------------------------------------------------------------------------------------------------------------------------------------------------------------------------------------------------------------------------------------------------------------FSCNY----CMRK------------------------------------------------FFSSQA-LG--------GHQNA-------------------…
LOC_Os08g44190	---------------------------------------------------------------------------------------------------------------------------------------------------------------------------------------------------------------------------------------------------------------------------------------------------------FSCTY----CRRR------------------------------------------------FYSSQA-LG--------GHQNA-------------------…
LOC_Os09g26210	---------------------------------------------------------------------------------------------------------------------------------------------------------------------------------------------------------------------------------------------------------------------------------------------------------FTCTY----CDKK------------------------------------------------FYSSQA-LG--------GHQNA-------------------…
LOC_Os09g26050	---------------------------------------------------------------------------------------------------------------------------------------------------------------------------------------------------------------------------------------------------------------------------------------------------------FFCMY----CDRK------------------------------------------------FHSSQA-LG--------GHQNA-------------------…
LOC_Os09g26200	---------------------------------------------------------------------------------------------------------------------------------------------------------------------------------------------------------------------------------------------------------------------------------------------------------FLCMY----CDRK------------------------------------------------FYSSQA-LG--------GHQNA-------------------…
LOC_Os09g26100	---------------------------------------------------------------------------------------------------------------------------------------------------------------------------------------------------------------------------------------------------------------------------------------------------------FLCMY----CDRK------------------------------------------------FDSSQA-LG--------GHQNA-------------------…
110103	---------------------------------------------------------------------------------------------------------------------------------------------------------------------------------------------------------------------------------------------------------------------------------------------------------FPCPY----CQRK------------------------------------------------FTSSQA-LG--------GHQNA-------------------…
AT5G48890	---------------------------------------------------------------------------------------------------------------------------------------------------------------------------------------------------------------------------------------------------------------------------------------------------------FPCLF----CSRK------------------------------------------------FHSSQA-LG--------GHQNA-------------------…
LOC_Os03g57240	---------------------------------------------------------------------------------------------------------------------------------------------------------------------------------------------------------------------------------------------------------------------------------------------------------FPCLF----CNKK------------------------------------------------FLKSQA-LG--------GHQNA-------------------…
LOC_Os12g42250	---------------------------------------------------------------------------------------------------------------------------------------------------------------------------------------------------------------------------------------------------------------------------------------------------------FPCLF----CNKK------------------------------------------------FLKSQA-LG--------GHQNA-------------------…
LOC_Os05g05970	---------------------------------------------------------------------------------------------------------------------------------------------------------------------------------------------------------------------------------------------------------------------------------------------------------FPCLF----CEKK------------------------------------------------FVKSQA-LG--------GHQNA-------------------…
LOC_Os07g05900	---------------------------------------------------------------------------------------------------------------------------------------------------------------------------------------------------------------------------------------------------------------------------------------------------------FPCLF----CAKT------------------------------------------------FRKSQA-LG--------GHQNA-------------------…
AT5G01860	---------------------------------------------------------------------------------------------------------------------------------------------------------------------------------------------------------------------------------------------------------------------------------------------------------FACTF----CKKE------------------------------------------------FSTSQA-LG--------GHQNA-------------------…
LOC_Os02g35460	---------------------------------------------------------------------------------------------------------------------------------------------------------------------------------------------------------------------------------------------------------------------------------------------------------FSCCY----CPKR------------------------------------------------FQSSQA-LG--------GHQNA-------------------…
LOC_Os04g36650	---------------------------------------------------------------------------------------------------------------------------------------------------------------------------------------------------------------------------------------------------------------------------------------------------------FSCCY----CPRK------------------------------------------------FRSSQA-LG--------GHQNA-------------------…
AT1G66140	-------------------------------------------------------------------------------------------------------------------------------------------------------------------------------------------------------------------------------------------------------------------------------------------------------RVFSCNY----CQRK------------------------------------------------FYSSQA-LG--------GHQNA-------------------…
AT1G80730	-------------------------------------------------------------------------------------------------------------------------------------------------------------------------------------------------------------------------------------------------------------------------------------------------------RVFSCNY----CQRK------------------------------------------------FYSSQA-LG--------GHQNA-------------------…
AT5G25160	-----------------------------------------------------------------------------------------------------------------------------------------------------------------------------------------------------------------------STTSTE------------------------------------------------------------------------Q-KLFSCNY----CQRT------------------------------------------------FYSSQA-LG--------GHQNA-------------------…
405772	-------------------------------------------------------------------------------------------------------------------------------------------------------------------------------------------------------------------------------------------------------------------------------------------------------RHFSCTF----CDRK------------------------------------------------FSSSQA-LG--------GHQNA-------------------…
405785	------------------------------------------------------------------------------------------------------------------------------------------------------------------------------------------------------------------------ATTTT------------------------------------------------------------------------N-RQFSCTY----CDRK------------------------------------------------FPSSQA-LG--------GHQNA-------------------…
AT5G27880	-------------------------------------------------------------------------------------------------------------------------------------------------------------------------------------------------------------------------------------------------------------------------------------------------------KIYTCHF----CKKG------------------------------------------------FSTSQA-LG--------GHQNA-------------------…
AT5G14010	--------------------------------------------------------------------------------------------------------------------------------------------------------------------------------------------------------------------------------------------------------------------------------------------------------LFPCQY----CPRK------------------------------------------------FYTSQA-LG--------GHQNA-------------------…
AT1G13400	-------------------------------------------------------------------------------------------------------------------------------------------------------------------------------------------------------------------------------------------------------------------------------------------------------KEYECRF----CSLK------------------------------------------------FFKSQA-LG--------GHMNR-------------------…
424602	-------------------------------------------------------------------------------------------------------------------------------------------------------------------------------------------------------------------------------------------------------------------------------------------------------RPYECRF----CPMK------------------------------------------------FAKSQA-LG--------GHMNR-------------------…
AT1G68480	---------------------------------------------------------------------------------------------------------------------------------------------------------------------------------------------------------------------------------------------------------------------------------------------------------YECRF----CSLK------------------------------------------------FCKSQA-LG--------GHMNR-------------------…
LOC_Os01g03840	---------------------------------------------------------------------------------------------------------------------------------------------------------------------------------------------------------------------------------------------------------------------------------------------------------YECRF----CSLK------------------------------------------------FCKSQA-LG--------GHMNR-------------------…
430201	---------------------------------------------------------------------------------------------------------------------------------------------------------------------------------------------------------------------------------------------------------------------------------------------------------YECRF----CPMK------------------------------------------------FAKSQA-LG--------GHMNR-------------------…
Pp3c20_10790	----------------------------------------------------------------------------------------------------------------------------------------------------------------------------------------------------------------------------S------------------------------------------------------------------------K-TLYECRF----CNMR------------------------------------------------FAKSQA-LG--------GHMNR-------------------…
Pp3c23_800	-------------------------------------------------------------------------------------------------------------------------------------------------------------------------------------------------------------------------GDLS------------------------------------------------------------------------K-TLYECRF----CNMR------------------------------------------------FAKSQA-LG--------GHMNR-------------------…
AT5G05120	---------------------------------------------------------------------------------------------------------------------------------------------------------------------------------------------------------------------------------------------------------------------------------------------------------YKCKY----CPRK------------------------------------------------FDKTQA-LG--------GHQNA-------------------…
Pp3c23_2190	-----------------------------------------------------------------------------------------------------------------------------------------------------------------------------------------------------------------------KPKEDS------------------------------------------------------------------------E-NKFECRF----CDMK------------------------------------------------FPKSQA-LG--------GHMNR-------------------…
Pp3c3_21050	-----------------------------------------------------------------------------------------------------------------------------------------------------------------------------------------------------------------------KPEEDS------------------------------------------------------------------------E-NKFECRF----CDMK------------------------------------------------FPKSQA-LG--------GHMNR-------------------…
Pp3c23_960	------------------------------------------------------------------------------------------------------------------------------------------------------------------------------------------------------------------------PEEDS------------------------------------------------------------------------D-NKFECRF----CDMK------------------------------------------------FPKSQA-LG--------GHMNR-------------------…
AT2G37740	---------------------------------------------------------------------------------------------------------------------------------------------------------------------------------------------------------------------------------------------------------------------------------------------------------YTCSF----CRRE------------------------------------------------FKSAQA-LG--------GHMNV-------------------…
AT2G42410	---------------------------------------------------------------------------------------------------------------------------------------------------------------------------------------------------------------------------------------------------------------------------------------------------------YTCSF----CRRE------------------------------------------------FRSAQA-LG--------GHMNV-------------------…
LOC_Os07g01180	---------------------------------------------------------------------------------------------------------------------------------------------------------------------------------------------------------------------------------------------------------------------------------------------------------YTCSF----CRRE------------------------------------------------FRSAQA-LG--------GHMNV-------------------…
AT3G23130	---------------------------------------------------------------------------------------------------------------------------------------------------------------------------------------------------------------------------------------------------------------------------------------------------------YTCSF----CKRE------------------------------------------------FRSAQA-LG--------GHMNV-------------------…
LOC_Os04g50070	---------------------------------------------------------------------------------------------------------------------------------------------------------------------------------------------------------------------------------------------------------------------------------------------------------YTCAF----CRRE------------------------------------------------FRSAQA-LG--------GHMNV-------------------…
LOC_Os11g48000	---------------------------------------------------------------------------------------------------------------------------------------------------------------------------------------------------------------------------------------------------------------------------------------------------------YTCSF----CQRE------------------------------------------------FRSAQA-LG--------GHMNV-------------------…
AT4G17810	---------------------------------------------------------------------------------------------------------------------------------------------------------------------------------------------------------------------------------------------------------------------------------------------------------YTCNF----CRRE------------------------------------------------FRSAQA-LG--------GHMNV-------------------…
LOC_Os02g01090	---------------------------------------------------------------------------------------------------------------------------------------------------------------------------------------------------------------------------------------------------------------------------------------------------------YPCGF----CRRE------------------------------------------------FRSAQA-LG--------GHMNV-------------------…
AT5G06070	---------------------------------------------------------------------------------------------------------------------------------------------------------------------------------------------------------------------------------------------------------------------------------------------------------YSCSF----CGRE------------------------------------------------FKSAQA-LG--------GHMNV-------------------…
LOC_Os05g20930	---------------------------------------------------------------------------------------------------------------------------------------------------------------------------------------------------------------------------------------------------------------------------------------------------------YSCSF----CGRE------------------------------------------------FRSAQA-LG--------GHMNV-------------------…
99518	---------------------------------------------------------------------------------------------------------------------------------------------------------------------------------------------------------------------------------------------------------------------------------------------------------YSCSF----CARE------------------------------------------------FRTAQA-LG--------GHMNV-------------------…
Sphfalx17G079100	---------------------------------------------------------------------------------------------------------------------------------------------------------------------------------------------------------------------------------------------------------------------------------------------------------YSCSF----CHRE------------------------------------------------FRTAQA-LG--------GHMNV-------------------…
Sphfalx19G083100	---------------------------------------------------------------------------------------------------------------------------------------------------------------------------------------------------------------------------------------------------------------------------------------------------------YFCSF----CHRE------------------------------------------------FRTAQA-LG--------GHMNV-------------------…
LOC_Os04g08600	---------------------------------------------------------------------------------------------------------------------------------------------------------------------------------------------------------------------------------------------------------------------------------------------------------YTCGY----CRRE------------------------------------------------FRSAQA-LG--------GHMNV-------------------…
Pp3c1_8210	---------------------------------------------------------------------------------------------------------------------------------------------------------------------------------------------------------------------------------------------------------------------------------------------------------YMCNF----CRRE------------------------------------------------FRTAQG-LG--------GHMNV-------------------…
76899	-------------------------------------------------------------------------------------------------------------------------------------------------------------------------------------------------------------------------------------------------------------------------------------------------------RSYSCSF----CARE------------------------------------------------FRTAQA-LG--------GHMNV-------------------…
Pp3c3_5040	-------------------------------------------------------------------------------------------------------------------------------------------------------------------------------------------------------------------------------------------------------------------------------------------------------RSYSCSF----CGRE------------------------------------------------FRTAQA-LG--------GHMNV-------------------…
Pp3c11_13030	-------------------------------------------------------------------------------------------------------------------------------------------------------------------------------------------------------------------------------------------------------------------------------------------------------RSYSCSF----CHRE------------------------------------------------FRTAQA-LG--------GHMNV-------------------…
Pp3c7_19440	-------------------------------------------------------------------------------------------------------------------------------------------------------------------------------------------------------------------------------------------------------------------------------------------------------RSYSCSF----CQRE------------------------------------------------FRTAQA-LG--------GHMNV-------------------…
Pp3c26_13140	-------------------------------------------------------------------------------------------------------------------------------------------------------------------------------------------------------------------------------------------------------------------------------------------------------RFYSCSF----CHRE------------------------------------------------FRTAQA-LG--------GHMNV-------------------…
Pp3c6_19230	---------------------------------------------------------------------------------------------------------------------------------------------------------------------------------------------------------------------------------------------------------------------------------------------------------FNCNF----CTRM------------------------------------------------FRTAQA-LG--------GHMNV-------------------…
Pp3c5_6880	-------------------------------------------------------------------------------------------------------------------------------------------------------------------------------------------------------------------------------------------------------------------------------------------------------RTFNCNF----CTRN------------------------------------------------FRTAQA-LG--------GHMNV-------------------…
Pp3c2_32900	-------------------------------------------------------------------------------------------------------------------------------------------------------------------------------------------------------------------------------------------------------------------------------------------------------RSYSCNF----CKRE------------------------------------------------FRTAQG-LG--------GHMNV-------------------…
AT3G09290	---------------------------------------------------------------------------------------------------------------------------------------------------------------------------------------------------------------------------------------------------------------------------------------------------------YVCSF----CIRG------------------------------------------------FSNAQA-LG--------GHMNI-------------------…
LOC_Os07g23450	---------------------------------------------------------------------------------------------------------------------------------------------------------------------------------------------------------------------------------------------------------------------------------------------------------YECTF----CKRG------------------------------------------------FTNAQA-LG--------GHMNI-------------------…
LOC_Os05g14130	---------------------------------------------------------------------------------------------------------------------------------------------------------------------------------------------------------------------------------------------------------------------------------------------------------YECVF----CKRG------------------------------------------------FTTAQA-LG--------GHMNI-------------------…
LOC_Os03g05490	---------------------------------------------------------------------------------------------------------------------------------------------------------------------------------------------------------------------------------------------------------------------------------------------------------YGCVF----CKRG------------------------------------------------FTTAQA-LG--------GHMNI-------------------…
LOC_Os02g57550	---------------------------------------------------------------------------------------------------------------------------------------------------------------------------------------------------------------------------------------------------------------------------------------------------------YNCTF----CRRG------------------------------------------------FPTAQA-LG--------GHMNV-------------------…
AT5G43540	---------------------------------------------------------------------------------------------------------------------------------------------------------------------------------------------------------------RHRRTSSSSVSTVT------------------------------------------------------------------------R-RMYECTF----CKRG------------------------------------------------FTNAQA-LG--------GHMNI-------------------…
AT3G53820	----------------------------------------------------------------------------------------------------------------------------------------------------------------------------------------------------------------------------Q------------------------------------------------------------------------A-RPYICEF----CERG------------------------------------------------FSNAQA-LG--------GHMNI-------------------…
AT3G23140	-------------------------------------------------------------------------------------------------------------------------------------------------------------------------------------------------------------------------------------------------------------------------------------------------------RTYDCDI----CKRG------------------------------------------------FTNPQA-LG--------GHNNI-------------------…
Pp3c1_32440	---------------------------------------------------------------------------------------------------------------------------------------------------------------------------------------------------------------------------------------------------------------------------------------------------------YMCKV----CGNV------------------------------------------------FTSGQS-LG--------GHMNV-------------------…
Pp3c17_13620	---------------------------------------------------------------------------------------------------------------------------------------------------------------------------------------------------------------------------------------------------------------------------------------------------------YMCKV----CGNH------------------------------------------------FNSGQS-LG--------GHMNV-------------------…
AT5G54360	---------------------------------------------------------------------------------------------------------------------------------------------------------------------------------------------------------------------------------------------------------------------------------------------------------HTCRF----CKRN------------------------------------------------FKSCFA-LG--------GHMKC-------------------…
Pp3c23_861	---------------------------------------------------------------------------------------------------------------------------------------------------------------------------------------------------------------------------TS------------------------------------------------------------------------K-PQFECKY----CHKQ------------------------------------------------FSVPQA-LG--------GHMNT-------------------…
AT3G29340	---------------------------------------------------------------------------------------------------------------------------------------------------------------------------------------------------------------------------------------------------------------------------------------------------------HKCKI----CGKS------------------------------------------------FECYQA-LG--------GHQRI-------------------…
AT4G04404	---------------------------------------------------------------------------------------------------------------------------------------------------------------------------------------------------------------------------------------------------------------------------------------------------------HRCQI----CGKS------------------------------------------------FECYQA-LG--------GHRRL-------------------…
AT1G26590	---------------------------------------------------------------------------------------------------------------------------------------------------------------------------------------------------------------------------------------------------------------------------------------------------------FLCKY----CYKT------------------------------------------------FPSGKA-LG--------GHIRI-------------------…
AT1G26610	---------------------------------------------------------------------------------------------------------------------------------------------------------------------------------------------------------------------------------------------------------------------------------------------------------FVCKF----CSKR------------------------------------------------FPCGKS-LG--------GHIRT-------------------…
Sphfalx01G197900	---------------------------------------------------------------------------------------------------------------------------------------------------------------------------------------------------------------------------------------------------------------------------------------------------------HVCRL----CKRE------------------------------------------------FRCGRA-LG--------GHMRA-------------------…
AT4G16610	--------------------------------------------------------------------------------------------------------------------------------------------------------------------------------------------------------------------------------------------------------------------------------------------------------KHKCKL----CSKS------------------------------------------------FCNGRA-LG--------GHMKS-------------------…
LOC_Os03g31240	---------------------------------------------------------------------------------------------------------------------------------------------------------------------------------------------------------------------------------------------------------------------------------------------------------HSCKV----CGKG------------------------------------------------FACGRS-LG--------GHMRS-------------------…
Mapoly0011s0122	---------------------------------------------------------------------------------------------------------------------------------------------------------------------------------------------------------------------------------------------------------------------------------------------------------HTCKV----CKRP------------------------------------------------FSSGRA-LG--------GHMRA-------------------…
Pp3c10_3440	----------------------------------------------------------------------------------------------------------------------------------------------------------------------------------------------------------------------EAPQQQQ------------------------------------------------------------------------D-EPFKCKF----CGRS------------------------------------------------FRKHQA-LG--------GHMNA-------------------…
AT4G35610	----------------------------------------------------------------------------------------------------------------------------------------------------------------------------------------------------------------------------------------------------------------------------------------------------------VCHI----CGRG------------------------------------------------FGSWKA-VF--------GHMRA-------------------…
AT4G35700	----------------------------------------------------------------------------------------------------------------------------------------------------------------------------------------------------------------------------------------------------------------------------------------------------------MCNV----CGKG------------------------------------------------FASWKA-VF--------GHLRQ-------------------…
LOC_Os07g40780	---------------------------------------------------------------------------------------------------------------------------------------------------------------------------------------------------------------------------------------------------------------------------------------------------------HRCRV----CGKGF-------------SCGRSLGGHMRSHR------------ACRECGKLFSSWRS-LF--------GHMRR-------------------…
LOC_Os12g38960	---------------------------------------------------------------------------------------------------------------------------------------------------------------------------------------------------------------------------------------------------------------------------------------------------------HCCNK----CDKS------------------------------------------------FRSGNA-LG--------GHMSC-------------------…
425147	---------------------------------------------------------------------------------------------------------------------------------------------------------------------------------------------------------------------------------------------------------------------------------------------------------HECPE----CGKE------------------------------------------------FVSIKG-LS--------GHMRC-------------------…
411620	---------------------------------------------------------------------------------------------------------------------------------------------------------------------------------------------------------------------------------------------------------------------------------------------------------HECPE----CGKE------------------------------------------------FVSIKG-LS--------GHMRC-------------------…
429480	---------------------------------------------------------------------------------------------------------------------------------------------------------------------------------------------------------------------------------------------------------------------------------------------------------HECPE----CGKE------------------------------------------------FVSIKG-LS--------GHMRC-------------------…
LOC_Os07g40950	---------------------------------------------------------------------------------------------------------------------------------------------------------------------------------------------------------------------------------------------------------------------------------------------------------FPCHL----CNKE------------------------------------------------FGSRKA-VH--------GHMRV-------------------…
LOC_Os01g66570	---------------------------------------------------------------------------------------------------------------------------------------------------------------------------------------------------------------------------------------------------------------------------------------------------------FPCHV----CSKE------------------------------------------------FGSRKA-VH--------GHMRV-------------------…
LOC_Os08g19890	---------------------------------------------------------------------------------------------------------------------------------------------------------------------------------------------------------------------------------------------------------------------------------------------------------SPCHL----CSRE------------------------------------------------FGNMKA-VH--------GHKRV-------------------…
LOC_Os06g51140	---------------------------------------------------------------------------------------------------------------------------------------------------------------------------------------------------------------------------------------------------------------------------------------------------------YPCPL----CDRH------------------------------------------------FPTEKA-VH--------GHMRS-------------------…
AT2G15740	---------------------------------------------------------------------------------------------------------------------------------------------------------------------------------------------------------------------------------------------------------------------------------------------------------YTCPK----C-NG-----------------------------------------------VFNTSQK-FA--------AHMSS-------------------…
AT2G18490	---------------------------------------------------------------------------------------------------------------------------------------------------------------------------------------------------------------------------------------------------------------------------------------------------------YTCPK----C-NS-----------------------------------------------IFDTSQK-FA--------AHMSS-------------------…
AT5G22990	---------------------------------------------------------------------------------------------------------------------------------------------------------------------------------------------------------------------------------------------------------------------------------------------------------YTCPK----C-NS-----------------------------------------------VFDTSQK-FA--------AHISSM------------------…
AT5G42640	---------------------------------------------------------------------------------------------------------------------------------------------------------------------------------------------------------------------THSLPYTK------------------------------------------------------------------------Y-GPYTCPR----C-NG-----------------------------------------------VFDTSQK-FA--------AHMLS-------------------…
AT4G26030	---------------------------------------------------------------------------------------------------------------------------------------------------------------------------------------------------------------------------------------------------------------------------------------------------------FICLK----C-NS-----------------------------------------------LFDTSQM-LV--------VHTELI------------------…
LOC_Os01g28230	---------------------------------------------------------------------------------------------------------------------------------------------------------------------------------------------------------------------------------------------------------------------------------------------------------YTCRH----CPNA-----------------------------------------------TFSTPQA-YG--------GHMSA-------------------…
AT5G54340	---------------------------------------------------------------------------------------------------------------------------------------------------------------------------------------------------------------------------------------------------------------------------------------------------------YICYL----CKRA------------------------------------------------FPTPHA-LG--------GHGTT-------------------…
LOC_Os03g40710	---------------------------------------------------------------------------------------------------------------------------------------------------------------------------------------------------------------------------------------------------------------------------------------------------------RWCKL----CNKS------------------------------------------------FPSYCS-LG--------GHMNL-------------------…
Sphfalx11G091100	---------------------------------------------------------------------------------------------------------------------------------------------------------------------------------------------------------------------------------------------------------------------------------------------------------LRCEA----CAKT------------------------------------------------FYVPDQ-LE--------AHITS-------------------…
Pp3c27_4140	---------------------------------------------------------------------------------------------------------------------------------------------------------------------------------------------------------------------------------------------------------------------------------------------------------LNCEA----CEKS------------------------------------------------FTVPSQ-YT--------AHMHT-------------------…
Sphfalx10G066300	---------------------------------------------------------------------------------------------------------------------------------------------------------PFSC------QP----------------------------------------FEAPPVVV------LQ------------------------------------------------------------------------A-KSLRCEP----CEKT------------------------------------------------FDVLSQ-MK--------AHMSS-------------------…
LOC_Os09g29750	---------------------------------------------------------------------------------------------------------------------------------------------------------------------------------------------------------------------------------------------------------------------------------------------------------KECQK----CNLT------------------------------------------------FQDQSA-YV--------QHQLSF------------------…
LOC_Os08g37920	---------------------------------------------------------------------------------------------------------------------------------------------------------------------------------------------------------------------------------------------------------------------------------------------------------YECQQ----CNLT------------------------------------------------FHGQSA-YA--------HHLITF------------------…
LOC_Os08g37904	---------------------------------------------------------------------------------------------------------------------------------------------------------------------------------------------------------------------------------------------------------------------------------------------------------YECQQ----CNLT------------------------------------------------FHGQSA-YA--------HHLITF------------------…
AT1G65110	---------------------------------------------------------------------------------------------------------------------------------------------------------------------------------------------------------------------------------------------------------------------------------------------------------WMCRT----CSQT------------------------------------------------FFYPKK-FK--------NHLEQV------------------…
AT1G65120	---------------------------------------------------------------------------------------------------------------------------------------------------------------------------------------------------------------------------------------------------------------------------------------------------------WMCRS----CSQK------------------------------------------------FYYPKK-FR--------SHLEQE------------------…
AT1G65130	---------------------------------------------------------------------------------------------------------------------------------------------------------------------------------------------------------------------------------------------------------------------------------------------------------WMCRT----CSKK------------------------------------------------FSSPEE-CK--------NHLGQE------------------…
AT2G27650	---------------------------------------------------------------------------------------------------------------------------------------------------------------------------------------------------------------------------------------------------------------------------------------------------------WMCRTK---CSKK------------------------------------------------FSSAEE-CK--------NHLEKE------------------…
AT1G65200	---------------------------------------------------------------------------------------------------------------------------------------------------------------------------------------------------------------------------------------------------------------------------------------------------------WMCRS----CSNK------------------------------------------------FTSAEE-CK--------NHLDQE------------------…
AT2G27630	---------------------------------------------------------------------------------------------------------------------------------------------------------------------------------------------------------------------------------------------------------------------------------------------------------WMCQN----CSEK------------------------------------------------FSSAEE-CK--------KHLEQE------------------…
AT5G02660	---------------------------------------------------------------------------------------------------------------------------------------------------------------------------------------------------------------------------------------------------------------------------------------------------------WICRT----CSKK------------------------------------------------FSTRQA-CH--------DHLEQE------------------…
AT2G34240	---------------------------------------------------------------------------------------------------------------------------------------------------------------------------------------------------------------------------------------------------------------------------------------------------------WKCHI----CSQV------------------------------------------------YYCFTD-CQ--------RHILDN------------------…
AT1G03840	---------------------------------------------------------------------------------------------------------------------------------------------------------------------------------------------------------------------------------------------------------------------------------------------------------FLCE----ICGKG------------------------------------------------FQRDQN-LQ--------LHRRGH------------------…
AT5G44160	---------------------------------------------------------------------------------------------------------------------------------------------------------------------------------------------------------------------------------------------------------------------------------------------------------FLCE----VCGKG------------------------------------------------FQRDQN-LQ--------LHRRGH------------------…
AT1G14580	---------------------------------------------------------------------------------------------------------------------------------------------------------------------------------------------------------------------------------------------------------------------------------------------------------FLCE----VCNKG------------------------------------------------FQREQN-LQ--------LHRRGH----------YL---CPE…
AT2G02080	---------------------------------------------------------------------------------------------------------------------------------------------------------------------------------------------------------------------------------------------------------------------------------------------------------FICD----VCNKG------------------------------------------------FQREQN-LQ--------LHRRGH----------YL---CPE…
AT2G02070	--------------------------------------------------------------------------------------------------------------------------------------------------------------------------------------------------------------------------------------------------------------------------------------------------------RFICE----VCNKG------------------------------------------------FQREQN-LQ--------LHRRGHN---------YL---CPE…
LOC_Os09g38340	---------------------------------------------------------------------------------------------------------------------------------------------------------------------------------------------------------------------------------------------------------------------------------------------------------FVCE----VCNKG------------------------------------------------FQREQN-LQ--------LHRRGH------------------…
LOC_Os04g47860	---------------------------------------------------------------------------------------------------------------------------------------------------------------------------------------------------------------------------------------------------------------------------------------------------------FVCE----VCNKG------------------------------------------------FQREQN-LQ--------LHRRGH------------------…
LOC_Os02g45054	---------------------------------------------------------------------------------------------------------------------------------------------------------------------------------------------------------------------------------------------------------------------------------------------------------FVCE----VCNKG------------------------------------------------FQREQN-LQ--------LHRRGH------------------…
AT3G45260	---------------------------------------------------------------------------------------------------------------------------------------------------------------------------------------------------------------------------------------------------------------------------------------------------------FICE----VCNKG------------------------------------------------FKRDQN-LQ--------LHRRGH----------YI---CPE…
AT5G60470	---------------------------------------------------------------------------------------------------------------------------------------------------------------------------------------------------------------------------------------------------------------------------------------------------------FFCE----ICNKG------------------------------------------------FQREQN-LQ--------LHKRGH----------YI---CPE…
AT5G03150	---------------------------------------------------------------------------------------------------------------------------------------------------------------------------------------------------------------------------------------------------------------------------------------------------------FVCE----ICNKG------------------------------------------------FQRDQN-LQ--------LHRRGH----------YI---CPI…
AT3G13810	---------------------------------------------------------------------------------------------------------------------------------------------------------------------------------------------------------------------------------------------------------------------------------------------------------FVCE----ICNKG------------------------------------------------FQRDQN-LQ--------LHRRGH----------YV---CPE…
AT3G50700	---------------------------------------------------------------------------------------------------------------------------------------------------------------------------------------------------------------------------------------------------------------------------------------------------------FVCE----ICNKG------------------------------------------------FQRDQN-LQ--------LHRRGH----------YV---CPE…
Sphfalx02G106900	---------------------------------------------------------------------------------------------------------------------------------------------------------------------------------------------------------------------------------------------------------------------------------------------------------FVCE----ICNKG------------------------------------------------FQRDQN-LQ--------LHRRGH----------YI---CPE…
Sphfalx01G111100	---------------------------------------------------------------------------------------------------------------------------------------------------------------------------------------------------------------------------------------------------------------------------------------------------------FVCE----ICNKG------------------------------------------------FQRDQN-LQ--------LHRRGH----------YI---CPE…
Sphfalx08G097600	--------------------------------------------------------------------------------------------------------------------------------------------------------------------------------------------------------------------------------------------------------------------------------------------------------RFVCE----ICNKG------------------------------------------------FQRDQN-LQ--------LHRRGH----------YI---CPE…
LOC_Os03g10140	---------------------------------------------------------------------------------------------------------------------------------------------------------------------------------------------------------------------------------------------------------------------------------------------------------FVCE----ICNKG------------------------------------------------FQRDQN-LQ--------LHRRGH----------YV---CPE…
Mapoly0058s0031	---------------------------------------------------------------------------------------------------------------------------------------------------------------------------------------------------------------------------------------------------------------------------------------------------------FVCE----ICNKG------------------------------------------------FQRDQN-LQ--------LHRRGH----------YI---CPE…
Pp3c2_22070	---------------------------------------------------------------------------------------------------------------------------------------------------------------------------------------------------------------------------------------------------------------------------------------------------------FVCE----ICNKG------------------------------------------------FQRDQN-LQ--------LHRRGH----------YI---CPE…
AT5G66730	---------------------------------------------------------------------------------------------------------------------------------------------------------------------------------------------------------------------------------------------------------------------------------------------------------FVCE----ICNKG------------------------------------------------FQRDQN-LQ--------LHRRGH----------YV---CPV…
117908	---------------------------------------------------------------------------------------------------------------------------------------------------------------------------------------------------------------------------------------------------------------------------------------------------------FVCE----ICGKG------------------------------------------------FQRDQN-LQ--------LHRRGH----------YI---CPE…
LOC_Os08g44050	---------------------------------------------------------------------------------------------------------------------------------------------------------------------------------------------------------------------------------------------------------------------------------------------------------FVCE----VCNKG------------------------------------------------FQREQN-LQ--------LHRRGH----------YL---CPE…
93509	---------------------------------------------------------------------------------------------------------------------------------------------------------------------------------------------------------------------------------------------------------------------------------------------------------FVCE----ICGKG------------------------------------------------FQRDQN-LQ--------LHRRGH----------YV---CPE…
9104	---------------------------------------------------------------------------------------------------------------------------------------------------------------------------------------------------------------------------------------------------------------------------------------------------------FICE----ICNKG------------------------------------------------FQRDQN-LQ--------LHRRGH------------------…
9108	---------------------------------------------------------------------------------------------------------------------------------------------------------------------------------------------------------------------------------------------------------------------------------------------------------FVCE----ICGKG------------------------------------------------FQRDQN-LQ--------LHRRGH------------------…
LOC_Os01g70870	---------------------------------------------------------------------------------------------------------------------------------------------------------------------------------------------------------------------------------------------------------------------------------------------------------FVCE----ICGKG------------------------------------------------FQRDQN-LQ--------LHRRGH------------------…
LOC_Os01g14010	---------------------------------------------------------------------------------------------------------------------------------------------------------------------------------------------------------------------------------------------------------------------------------------------------------FVCE----ICGKG------------------------------------------------FQRDQN-LQ--------LHRRGH----------YV---CPE…
LOC_Os01g09850	---------------------------------------------------------------------------------------------------------------------------------------------------------------------------------------------------------------------------------------------------------------------------------------------------------YVCE----ICGKG------------------------------------------------FQRDQN-LQ--------LHRRGH----------YV---CPE…
LOC_Os01g39110	---------------------------------------------------------------------------------------------------------------------------------------------------------------------------------------------------------------------------------------------------------------------------------------------------------FVCE----ICGKG------------------------------------------------FQRDQN-LQ--------LHRRGH----------YI---CPE…
Pp3c1_16920	---------------------------------------------------------------------------------------------------------------------------------------------------------------------------------------------------------------------------------------------------------------------------------------------------------FVCE----ICNKG------------------------------------------------FQRDQN-LQ--------LHRRGH----------YI---CPE…
Pp3c2_20240	---------------------------------------------------------------------------------------------------------------------------------------------------------------------------------------------------------------------------------------------------------------------------------------------------------FVCE----ICNKG------------------------------------------------FQRDQN-LQ--------LHRRGH----------YI---CPE…
Pp3c1_20230	---------------------------------------------------------------------------------------------------------------------------------------------------------------------------------------------------------------------------------------------------------------------------------------------------------FVCE----ICNKG------------------------------------------------FQRDQN-LQ--------LHRRGH------------------…
AT1G55110	---------------------------------------------------------------------------------------------------------------------------------------------------------------------------------------------------------------------------------------------------------------------------------------------------------FICE----VCNKG------------------------------------------------FQRDQN-LQ--------LHKRGH----------YV---CPE…
AT4G02670	---------------------------------------------------------------------------------------------------------------------------------------------------------------------------------------------------------------------------------------------------------------------------------------------------------FVCE----ICNKG------------------------------------------------FQRDQN-LQ--------LHRRGH----------YV---CPE…
LOC_Os02g31890	---------------------------------------------------------------------------------------------------------------------------------------------------------------------------------------------------------------------------------------------------------------------------------------------------------YICE----VCHKG------------------------------------------------FQRDQN-LQ--------LHRRGH----------YV---CPE…
LOC_Os10g28330	---------------------------------------------------------------------------------------------------------------------------------------------------------------------------------------------------------------------------------------------------------------------------------------------------------FVCE----VCNKG------------------------------------------------FQRDQN-LQ--------LHRRGH----------YV---CPE…
LOC_Os07g39310	---------------------------------------------------------------------------------------------------------------------------------------------------------------------------------------------------------------------------------------------------------------------------------------------------------FVCE----VCGKG------------------------------------------------FQRDQN-LQ--------LHRRGH----------YV---CPE…
AT1G25250	---------------------------------------------------------------------------------------------------------------------------------------------------------------------------------------------------------------------------------------------------------------------------------------------------------YVCE----ICNQG------------------------------------------------FQRDQN-LQ--------MHRRRH----------YV---CPE…
AT2G01940	---------------------------------------------------------------------------------------------------------------------------------------------------------------------------------------------------------------------------------------------------------------------------------------------------------YICE----ICNQG------------------------------------------------FQRDQN-LQ--------MHRRRH----------YV---CPE…
AT1G68130	---------------------------------------------------------------------------------------------------------------------------------------------------------------------------------------------------------------------------------------------------------------------------------------------------------YVCE----ICNQG------------------------------------------------FQRDQN-LQ--------MHRRRH----------YV---CPE…
LOC_Os09g27650	---------------------------------------------------------------------------------------------------------------------------------------------------------------------------------------------------------------------------------------------------------------------------------------------------------YVCE----ICNQG------------------------------------------------FQRDQN-LQ--------MHRRRH----------FV---CPE…
LOC_Os08g36390	---------------------------------------------------------------------------------------------------------------------------------------------------------------------------------------------------------------------------------------------------------------------------------------------------------YVCE----ICNQG------------------------------------------------FQRDQN-LQ--------MHRRRH----------FV---CPE…
LOC_Os03g13400	---------------------------------------------------------------------------------------------------------------------------------------------------------------------------------------------------------------------------------------------------------------------------------------------------------YVCE----ICGQG------------------------------------------------FQREQN-LQ--------MHRRRH----------FV---CPE…
9109	---------------------------------------------------------------------------------------------------------------------------------------------------------------------------------------------------------------------------------------------------------------------------------------------------------YICE----ICNQG------------------------------------------------FQRDQN-LQ--------MHRRRH------------------…
Sphfalx08G089300	---------------------------------------------------------------------------------------------------------------------------------------------------------------------------------------------------------------------------------------------------------------------------------------------------------YVCE----ICNQG------------------------------------------------FQRDQN-LQ--------MHRRRH----------YV---CPE…
Pp3c5_20980	---------------------------------------------------------------------------------------------------------------------------------------------------------------------------------------------------------------------------------------------------------------------------------------------------------YVCE----ICNQG------------------------------------------------FQRDQN-LQ--------MHRRRH----------YV---CPE…
Sphfalx08G047100	---------------------------------------------------------------------------------------------------------------------------------------------------------------------------------------------------------------------------------------------------------------------------------------------------------YVCE----ICSKG------------------------------------------------FQRDQN-LQ--------MHKRRH----------YV---CPE…
Pp3c6_10870	-------------------------------------------------------------------------------------------------------------------------------------------------------------------------------------------------------------------------------------------------------------------------------------------------------DKYICE----ICNQS------------------------------------------------FQRDQN-LQ--------MHKRRHKTHKR----VFV---CPE…
Pp3c6_10890	-------------------------------------------------------------------------------------------------------------------------------------------------------------------------------------------------------------------------------------------------------------------------------------------------------DKYICE----ICNQS------------------------------------------------FQRDQN-LQ--------MHKRRHKTHKR----VFV---CPE…
Mapoly0069s0060	---------------------------------------------------------------------------------------------------------------------------------------------------------------------------------------------------------------------------------------------------------------------------------------------------------FTCE----VCGRG------------------------------------------------FQREQN-LQ--------LHKRGH----------YV---CPE…
AT1G08290	---------------------------------------------------------------------------------------------------------------------------------------------------------------------------------------------------------------------------------------------------------------------------------------------------------FACS----ICSKT------------------------------------------------FNRYNN-MQ--------MHMWGHGSE-------FR------…
110681	---------------------------------------------------------------------------------------------------------------------------------------------------------------------------------------------------------------------------------------------------------------------------------------------------------FSCP----VCGKT------------------------------------------------FNRYNN-MQ--------MHMWGHGSQ-------YR------…
AT1G13290	---------------------------------------------------------------------------------------------------------------------------------------------------------------------------------------------------------------------------------------------------------------------------------------------------------FSCS----VCNKT------------------------------------------------FNRFNN-MQ--------MHMWGHGSQ-------YR------…
Pp3c15_17790	---------------------------------------------------------------------------------------------------------------------------------------------------------------------------------------------------------------------------------------------------------------------------------------------------------FSCP----VCNKT------------------------------------------------FNRYNN-MQ--------MHMWGHGSQ-------YR------…
Pp3c9_22230	---------------------------------------------------------------------------------------------------------------------------------------------------------------------------------------------------------------------------------------------------------------------------------------------------------FSCP----VCNKT------------------------------------------------FNRYNN-MQ--------MHMWGHGSQ-------YR--FM--…
AT3G57670	---------------------------------------------------------------------------------------------------------------------------------------------------------------------------------------------------------------------------------------------------------------------------------------------------------FSCP----VCFKT------------------------------------------------FNRYNN-MQ--------MHMWGHGSQ-------YR--FM--…
LOC_Os06g40960	---------------------------------------------------------------------------------------------------------------------------------------------------------------------------------------------------------------------------------------------------------------------------------------------------------FSCP----VCYKT------------------------------------------------FNRYNN-MQ--------MHMWGHGSQ-------YR--FM--…
LOC_Os08g39390	---------------------------------------------------------------------------------------------------------------------------------------------------------------------------------------------------------------------------------------------------------------------------------------------------------FSCP----VCFKT------------------------------------------------FNRYNN-MQ--------MHMWGHGSQ-------YR--FL--…
LOC_Os09g31140	---------------------------------------------------------------------------------------------------------------------------------------------------------------------------------------------------------------------------------------------------------------------------------------------------------FSCP----VCFKT------------------------------------------------FNRYNN-MQ--------MHMWGHGSQ-------YR--FL--…
57114	---------------------------------------------------------------------------------------------------------------------------------------------------------------------------------------------------------------------------------------------------------------------------------------------------------FSCP----VCSKT------------------------------------------------FNRYNN-MQ--------MHMWGHGSQ-------YR--YCCA…
36987	---------------------------------------------------------------------------------------------------------------------------------------------------------------------------------------------------------------------------------------------------------------------------------------------------------FSCP----VCSKN------------------------------------------------FNRYNN-MQ--------MHMWGHGSQ-------YR--YCCA…
AT1G51220	---------------------------------------------------------------------------------------------------------------------------------------------------------------------------------------------------------------------------------------------------------------------------------------------------------FTCP----LCFKT------------------------------------------------FNRYNN-MQ--------MHMWGHGSQ-------YRC-FCCA…
AT3G20880	---------------------------------------------------------------------------------------------------------------------------------------------------------------------------------------------------------------------------------------------------------------------------------------------------------FSCP----LCFKT------------------------------------------------FNRYNN-MQ--------MHMWGHGSQ-------YR------…
LOC_Os09g13680	---------------------------------------------------------------------------------------------------------------------------------------------------------------------------------------------------------------------------------------------------------------------------------------------------------FSCA----VCNKT------------------------------------------------FNRFNN-MQ--------MHMWGHGSQ-------YR--YCCA…
AT1G34790	---------------------------------------------------------------------------------------------------------------------------------------------------------------------------------------------------------------------------------------------------------------------------------------------------------FSCH----VCFKT------------------------------------------------FNRYNN-LQ--------MHMWGHGSQ-------YR------…
LOC_Os09g10980	---------------------------------------------------------------------------------------------------------------------------------------------------------------------------------------------------------------------------------------------------------------------------------------------------------FACP----VCCKT------------------------------------------------FSRYNN-LQ--------MHMWGHGSQ-------YR------…
LOC_Os01g63980	---------------------------------------------------------------------------------------------------------------------------------------------------------------------------------------------------------------------------------------------------------------------------------------------------------FICH----VCNKT------------------------------------------------FNRYNN-MQ--------MHMWGHGRE-------YR------…
LOC_Os05g37190	---------------------------------------------------------------------------------------------------------------------------------------------------------------------------------------------------------------------------------------------------------------------------------------------------------FVCH----VCNKA------------------------------------------------FNRYNN-MQ--------MHMWGHGRE-------YR------…
AT1G75710	---------------------------------------------------------------------------------------------------------------------------------------------------------------------------------------------------------------------------------------------------------------------------------------------------------CACS----QCGEV------------------------------------------------FPKLES-LE--------LHQAVR------------------…
LOC_Os04g02510	---------------------------------------------------------------------------------------------------------------------------------------------------------------------------------------------------------------------------------------------------------------------------------------------------------CACS----QCGEV------------------------------------------------FNKADS-LE--------HHQAIR------------------…
LOC_Os11g06840	---------------------------------------------------------------------------------------------------------------------------------------------------------------------------------------------------------------------------------------------------------------------------------------------------------FSCP----DCDEV------------------------------------------------FVKPDS-LE--------LHRSTR------------------…
LOC_Os04g59380	---------------------------------------------------------------------------------------------------------------------------------------------------------------------------------------------------------------------------------------------------------------------------------------------------------CSCP----DCGEI------------------------------------------------FVRPDS-LH--------LHQSIR------------------…
236040	---------------------------------------------------------------------------------------------------------------------------------------------------------------------------------------------------------------------------------------------------------------------------------------------------------ISCQ----KCGDC------------------------------------------------FTKIDA-LE--------HHHTIQ------------------…
268776	---------------------------------------------------------------------------------------------------------------------------------------------------------------------------------------------------------------------------------------------------------------------------------------------------------ISCQ----KCGDC------------------------------------------------FTKIDA-LE--------HHHTIQ------------------…
AT2G29660	---------------------------------------------------------------------------------------------------------------------------------------------------------------------------------------------------------------------------------------------------------------------------------------------------------FPCN----SCGEI------------------------------------------------FPKINL-LE--------NHIAIK------------------…
Pp3c23_13220	---------------------------------------------------------------------------------------------------------------------------------------------------------------------------------------------------------------------------------------------------------------------------------------------------------CFCP----KCGEA------------------------------------------------FFKPEA-LE--------LHQVVR------------------…
Pp3c24_2500	-------------------------------------------------------------------------------------------------------------------------------------------------------------------------------------------------------------------------------------------------------------------------------------------------------PKCVYP----KCGEA------------------------------------------------FSKPEA-LE--------MHQVVR------------------…
LOC_Os03g15790	---------------------------------------------------------------------------------------------------------------------------------------------------------------------------------------------------------------------------------------------------------------------------------------------------------FPCK----VCGEV------------------------------------------------LSKPQQ-LE--------LHQAMK------------------…
AT4G27240	---------------------------------------------------------------------------------------------------------------------------------------------------------------------------------------------------------------------------------------------------------------------------------------------------------VSCH----KCGEK------------------------------------------------FSKLEA-AE--------AHHLTK------------------…
AT5G54630	---------------------------------------------------------------------------------------------------------------------------------------------------------------------------------------------------------------------------------------------------------------------------------------------------------VSCH----KCGEQ------------------------------------------------FNKLEA-AE--------AHHLSK------------------…
LOC_Os01g57650	---------------------------------------------------------------------------------------------------------------------------------------------------------------------------------------------------------------------------------------------------------------------------------------------------------LSCH----RCGEQ------------------------------------------------FSKWEA-LE--------AHHLSK------------------…
LOC_Os06g46910	---------------------------------------------------------------------------------------------------------------------------------------------------------------------------------------------------------------------------------------------------------------------------------------------------------IRCH----RCGDR------------------------------------------------FANHDA-LE--------SHHHSR------------------…
Sphfalx01G170600	---------------------------------------------------------------------------------------------------------------------------------------------------------------------------------------------------------------------------------------------------------------------------------------------------------WICK----VCDRI------------------------------------------------FSNSEA-LE--------IHQSAH------------------…
AT2G24500	-------------------------------------------------------------------------------------------------------------------------------------------------------MSGLAC--NSCNKD----------------------------------------FEDDAEQKFHYKSEWHRY----------------------------------------NLKRK-------------------------P-MLYSCG----ICNKG------------------------------------------------YRSSKA-HE--------QHLKSK------------------…
AT4G31420	----------------------------------------------------------------------------------------------------------------------------------------------------------LTC--NACNME----------------------------------------FKDEEERNLHYKSDWH----------------------------------------------------------------------------YTCA----ICAKG------------------------------------------------YRSSKA-HE--------QHLQSR------------------…
LOC_Os06g47840	----------------------------------------------------------------------------------------------------------------------------------------------------------VTC--NACNAG----------------------------------------FDDEEQQRLHYRSEWH----------------------------------------------------------------------------YSCA----LCGKE------------------------------------------------YRSSKA-HA--------QHLNSR------------------…
101058	---------------------------------------------------------------------------------------------------------------------------------------------------------------------------------------------------------------------------------------------------------------------------------------------------------YTCA----TCNKS------------------------------------------------YSTVNA-HE--------QHLKSK------------------…
Mapoly0085s0044	---------------------------------------------------------------------------------------------------------------------------------------------------------------------------------------------------------------------------------------------------------------------------------------------------------YKCS----LCGKE------------------------------------------------YSTEKA-HI--------QHLQSK------------------…
Sphfalx18G004800	---------------------------------------------------------------------------------------------------------------------------------------------------------------------------------------------------------------------------------------------------------------------------------------------------------YRCS----LCDKE------------------------------------------------YSTVKA-HA--------QHLQSK------------------…
Pp3c2_4670	-------------------------------------------------------------------------------------------------------------------------------------------------------------------AE----------------------------------------KSKKEGARL----------------------------------------------------------------------------------LYKCA----LCNKE------------------------------------------------YTTSKA-HA--------NHLQSK------------------…
Pp3c14_26000	---------------------------------------------------------------------------------------------------------------------------------------------------------------------------------------------------------------TKEGDRV----------------------------------------------------------------------------------LYKCA----LCRKE------------------------------------------------YTTAKA-HA--------NHLESK------------------…
AT3G44750	--------------------------------------------------------------------------------------------------------------------------------------------------------------------------------------------------------------------------------------------------------------------------------------------------------QVSCG----SCKKT------------------------------------------------FNSGNA-LE--------SHNKAK------------------…
AT5G03740	---------------------------------------------------------------------------------------------------------------------------------------------------------------------------------------------------------------------------------------------------------------------------------------------------------FGCK----SCTRT------------------------------------------------FTSEMG-LQ--------SHTKAK------------------…
LOC_Os05g51830	---------------------------------------------------------------------------------------------------------------------------------------------------------------------------------------------------------------------------------------------------------------------------------------------------------ISCK----SCSKT------------------------------------------------FNSEMA-LQ--------SHSKAK------------------…
LOC_Os01g68160	---------------------------------------------------------------------------------------------------------------------------------------------------------------------------------------------------------------------------------------------------------------------------------------------------------YVCN----SCKKT------------------------------------------------FNSSGA-LK--------DHSKAK------------------…
Sphfalx14G019500	---------------------------------------------------------------------------------------------------------------------------------------------------------------------------------------------------------------------------------------------------------------------------------------------------------YKCS----DCDKG------------------------------------------------FTSESG-LT--------MHKAAK------------------…
Pp3c1_23930	---------------------------------------------------------------------------------------------------------------------------------------------------------------------------------------------------------------------------------------------------------------------------------------------------------YKCT----GCDRT------------------------------------------------FTSELS-MS--------QHIAAK------------------…
Pp3c2_11820	---------------------------------------------------------------------------------------------------------------------------------------------------------------------------------------------------------------------------------------------------------------------------------------------------------HQCT----GCDRT------------------------------------------------FTTESA-MS--------QHIAAK------------------…
Pp3c2_6080	---------------------------------------------------------------------------------------------------------------------------------------------------------------------------------------------------------------------------------------------------------------------------------------------------------YKCT----GCDRT------------------------------------------------FTTESA-MS--------QHVAAK------------------…
AT1G11490	---------------------------------------------------------------------------------------------------------------------------------------------------------------------------------------------------------------------------------------------------------------------------------------------------------LACQ----KCHER------------------------------------------------VRDLDA-FE--------AHYLSN------------------…
AT5G14140	---------------------------------------------------------------------------------------------------------------------------------------------------------------------------------------------------------------------------------------------------------------------------------------------------------ISCPIV--GCPER------------------------------------------------LKSLDH-FE--------DHYNAR------------------…
LOC_Os11g30484	---------------------------------------------------------------------------------------------------------------------------------------------------------------------------------------------------------------------------------------------------------------------------------------------------------LLCPIS--GCGAH------------------------------------------------LDCLEN-FE--------DHYRTR------------------…
74309	-----------------------------------------------------------------------------------------------V------------------------------------------------------NCSIAGC--GAQLRG----------------------------------------VEELENHHLIRHPAWSACRR--------------------------RFSPDDAFFNAGNVERELQAKQVSLNISEEERAYIGRIEDEDC-WLVNCSIA--GCGAQ------------------------------------------------LRGVEE-LE--------NHHLIR------------------…
Pp3c4_16130	---------------------------------------------------------------------------------------------------------------------------------------------------------------------------------------------------------------------------------------------------------------------------------------------------------IFCPIV--GCRTK------------------------------------------------LKGVGE-LE--------SHYLSR------------------…
Pp3c11_2350	--------------------------------------------------------------------------------------------------------------------------------------------------------------------------------------------------------------------------------------------------------------------------RP-----------------------------FRCQHE--GCNKT------------------------------------------------FKNPQT-MK--------MHHKTH----------YTPSRCPK…
Pp3c7_24100	--------------------------------------------------------------------------------------------------------------------------------------------------------------------------------------------------------------------------------------------------------------------------RP-----------------------------FRCQHE--GCNKT------------------------------------------------FKNPQT-MK--------MHHKTH----------Y-PSRCPK…
Pp3c21_1210	--------------------------------------------------------------------------------------------------------------------------------------------------------------------------------------------------------------------------------------------------------------------------RP-----------------------------FKCQHE--GCNKT------------------------------------------------FKNPQT-MK--------MHHKTH----------YSPSRCPK…
Pp3c18_21380	--------------------------------------------------------------------------------------------------------------------------------------------------------------------------------------------------------------------------------------------------------------------------RP-----------------------------FRCQHE--GCNKT------------------------------------------------FKNPQT-MK--------MHHKTH----------YS------…
Pp3c4_13250	------------------------------------------------------------------------------------------------------------------------------------------------------------------------------------------------------------------------------------------------------------------------NRRP-----------------------------FRCGQE--GCNKT------------------------------------------------FKNPQT-MK--------MHHKTH----------Y-------…
Pp3c19_5900	---------------------------------------------------------------------------------------------------------------------------------------------------------------------------------------------------------------------------------------------------------------------------------------------------------FRCQYD--GCNKT------------------------------------------------FKNPQT-MK--------MHHKTH----------S---RCPK…
Pp3c9_15270	--------------------------------------------------------------------------------------------------------------------------------------------------------------------------------------------------------------------------------------------------------------------------RP-----------------------------YQCAFA--GCQKT------------------------------------------------FKNPQT-MR--------MHHKTH----------F-------…
AT2G23740	----------------------------------------------------------------------------------------------------------------------------------------------------------LQC--IPCGSH----------------------------------------FGDKEQLLVHVQAVHP---------------------------------------------------------------------SECK---FVCKF----CGLK------------------------------------------------FNLLPD-LG--------RH----------------------…
Mapoly0003s0206	----------------------------------------------------------------------------------------------------------------------------------------------------------LTC--GLCDAE----------------------------------------FPAVSDLGRHWQLVHK---------------------------------------------------------------------KEIS---YVCRL----CGMN------------------------------------------------FPMLPD-LG--------RH----------------------…
Sphfalx16G027900	--------------------------------------------------------------------CVV--CDKQFMNFDHLWQ---HVEDQHS----------------------------------------------------------FIC--TYCGKI----------------------------------------FHKSDELGRHQRAVHK---------------------------------------------------------------------DLVE---YQCRF----CGLR------------------------------------------------FPLLPD-LG--------RH----------------------…
Pp3c19_9880	YLCSLCGQNFEQLCVLGKHWKEQHKREAR-----------------------------------------------------------------------------------------------------------------------------YSC--RYCPMK----------------------------------------FPVLPDLGRHHRTKHK---------------------------------------------------------------------DKTD---FKCRF----CGMR------------------------------------------------FALLPD-LA--------QH----------------------…
Pp3c19_9910	YLCSLCGQNFEQLCVLGKHWKEQHKREARLLCRICDKSNAMFRNKTSVTRHLKKTH----------SVCLM--CDKEYLDFDHLWQ---HVEDQH-----------------------------------------------------------YSC--RYCPMK----------------------------------------FPVLPDLGRHHRTKHK---------------------------------------------------------------------DKTD---FKCRF----CGMR------------------------------------------------FALLPD-LA--------QH----------------------…
Pp3c19_9920	YLCSLCGQNFEQLCVLGKHWKEQHKREAR-----------------SVTRHLKKTHPNVSMSSQAWSVCLM--CDKEYLDFDHLWQ---HVEDQHHNQETFNTLWEVKQHKQILHRGPELLRSGTKRNFDAMNSMVTANDSKRVDVMPAKDTYKYSC--RYCPMK----------------------------------------FPVLPDLGRHHRTKHK---------------------------------------------------------------------DKTDANRFKCRF----CGMR------------------------------------------------FALLPD-LA--------QH----------------------…
Pp3c22_17280	YLCSLCDQNFEQLSVLGKHWKEHHKREAR-------------------------------------HKCIF--CS-----------------------ETFSTVWEVQQHKEILHEDQEL----------------------------------YQC--RYCSLR----------------------------------------FRSLPELGRHHQSDHK---------------------------------------------------------------------DKAD---IKCRF----CGLE------------------------------------------------FALLPD-LA--------RH----------------------…
Pp3c8_250	----------------------------------------------------------------------------------------------------------------------------------------------------------LAC--ALCTEK----------------------------------------FAEMPSLGKHWKEDHK---------------------------------------------------------------------EEAN---FKCKF----CGQR------------------------------------------------FKLLPD-LG--------RH----------------------…
AT5G52010	---------------------------------------------------------------------------------------------------------------------------------------------------------------------------------------------------------------------------------------------------------------------------------------------------------YICGV----CGRK------------------------------------------------CKTNLD-LK--------KHFKQL------------------…
56696	---------------------------------------------------------------------------------------------------------------------------------------------------------------------------------------------------------------------------------------------------------------------------------------------------------YECNL----CGRK------------------------------------------------CKTNLD-LK--------KHFKQL------------------…
Pp3c23_7520	---------------------------------------------------------------------------------------------------------------------------------------------------------------------------------------------------------------------------------------------------------------------------------------------------------YVCGY----CGRK------------------------------------------------CKTNEK-LK--------KHFRDL------------------…
Pp3c10_1440	---------------------------------------------------------------------------------------------------------------------------------------------------------------------------------------------------------------------------------------------------------------------------------------------------------YICQF----CGRK------------------------------------------------CQTYLK-LL--------KHFKQL------------------…
Pp3c2_19390	---------------------------------------------------------------------------------------------------------------------------------------------------------------------------------------------------------------------------------------------------------------------------------------------------------YRCQY----CGRK------------------------------------------------CDTYFK-LK--------RHFKGQ------------------…
LOC_Os06g07020	---------------------------------------------------------------------------------------------------------------------------------------------------------------------------------------------------------------------------------------------------------------------------------------------------------YSCAV----CGRR------------------------------------------------FPTRPD-LT--------RHFRQL------------------…
416804	---------------------------------------------------------------------------------------------------------------------------------------------------------------------------------------------------------------------------------------------------------------------------------------------------------YKCGY----CGRT------------------------------------------------LSSHHS-LY--------KHFKQI------------------…
LOC_Os04g39050	---------------------------------------------------------------------------------------------------------------------------------------------------------------------------------------------------------------------------------------------------------------------------------------------------------HLCRV----CGRR------------------------------------------------FRARDT-LL--------RHFDAI------------------…
LOC_Os10g07470	---------------------------------------------------------------------------------------------------------------------------------------------------------------------------------------------------------------------------------------------------------------------------------------------------------FACRV----CGKR------------------------------------------------FPSQQA-MA--------GHEDHCR-----------------…
LOC_Os11g36930	---------------------------------------------------------------------------------------------------------------------------------------------------------------------------------------------------------------------------------------------------------------------------------------------------------TKCNL----CNAR------------------------------------------------FLKDSD-LE--------FHRRYY------------------…
AT3G12270	---------------------------------------------------------------------------------------------------------------------------------------------------------------------------------------------------------------------------------------------------------------------------------------------------------FLCLF----CDSH------------------------------------------------FVSCDL-LF--------EHCRLS------------------…
Pp3c22_9680	---------------------------------------------------------------------------------------------------------------------------------------------------------------------------------------------------------------------------------------------------------------------------------------------------------MKCLF----CNAE------------------------------------------------LPTSRD-VF--------QHCSEV------------------…
LOC_Os07g44640	---------------------------------------------------------------------------------------------------------------------------------------------------------------------------------------------------------------------------------------------------------------------------------------------------------LLCLF----CSAR------------------------------------------------FDSESS-LF--------SHCASE------------------…
AT3G01030	---------------------------------------------------------------------------------------------------------------------------------------------------------------------------------------------------------------------------------------------------------------------------------------------------------IRCKE----CGKG------------------------------------------------FLYEKC-LF--------NHLQVT------------------…
AT5G15480	---------------------------------------------------------------------------------------------------------------------------------------------------------------------------------------------------------------------------------------------------------------------------------------------------------FRCEE----CGKG------------------------------------------------FRYEKY-FK--------NHRSMM------------------…
AT1G55460	---------------------------------------------------------------------------------------------------------------------------------------------------------------------------------------------------------------------------------------------------------------------------------------------------------WYCQM----CQKQ------------------------------------------------CRDENG-FK--------CHCMSE------------------…
AT5G26610	---------------------------------------------------------------------------------------------------------------------------------------------------------------------------------------------------------------------------------------------------------------------------------------------------------FYCEL----CSKQ------------------------------------------------YRTVME-FE--------GHLSSY------------------…
Mapoly0026s0010	---------------------------------------------------------------------------------------------------------------------------------------------------------------------------------------------------------------------------------------------------------------------------------------------------------FYCEL----CNKQ------------------------------------------------YKLAVE-FE--------THLSSY------------------…
Sphfalx10G101900	---------------------------------------------------------------------------------------------------------------------------------------------------------------------------------------------------------------------------------------------------------------------------------------------------------FYCEL----CNKQ------------------------------------------------YKLAME-FE--------THLSSY------------------…
Pp3c20_6860	---------------------------------------------------------------------------------------------------------------------------------------------------------------------------------------------------------------------------------------------------------------------------------------------------------FYCEL----CNKQ------------------------------------------------YKLATE-FE--------THLSSY------------------…
AT2G47090	----------------------------------------------------------------------------------------------------------------------------------------------------------LSC--NLCNDT------------NKTRPKKEPNHCV--------------RFKSVEHLKDHL----------------------------------------NH-------------------------------------QHPMCEF----CKRP------------------------------------------------FYGDNE-LY--------THMSRE------------------…
AT3G62240	----------------------------------------------------------------------------------------------------------------------------------------------------------LSC--GVCDKTE-----------DKPREGGPRHHRQ--------------RIKSVEQLKGHL----------------------------------------YH-------------------------------------KHPMCEF----CRNP------------------------------------------------FYGDNE-LY--------THMSTE------------------…
LOC_Os01g14840	---------------------------------------------------------------------------------------------------------------------------------------------------------------------------------------------------------------------------------------------------------------------------------------------------------PMCEF----CKSP------------------------------------------------FYGDNE-LY--------THMTRE------------------…
LOC_Os05g19970	----------------------------------------------------------------------------------------------------------------------------------------------------------LSC--SVCDKAE-----------DQAGQAAQVRRKS--------------KFRSIEQLKGHL----------------------------------------FH-------------------------------------QHPMCEF----CRSS------------------------------------------------FYGDNE-LY--------THMSRE------------------…
Pp3c19_13370	-----------------------------------------------------------------------------------------------------------------------------------------------------------------------------------------------------------------------------------------------------------------------------------------------------------CEF----CKKR------------------------------------------------FYDEND-LY--------HHMSVE------------------…
AT5G40710	---------------------------------------------------------------------------------------------------------------------------------------------------------------------------------------------------------------------------------------------------------------------------------------------------------WRCGF----CKKA------------------------------------------------FYEEKY-LD--------KHFDSR------------------…
LOC_Os12g13130	---------------------------------------------------------------------------------------------------------------------------------------------------------------------------------------------------------------------------------------------------------------------------------------------------------WRCGF----CKKA------------------------------------------------FRAEKF-LD--------QHFHNR------------------…
AT5G63280	----------------------------------------------------------------------------------------------------------------------------------------------------------------------------------------------------------------QEHHKVHV----------------------------------------DV-------------------------------------FEWKCGY----CKKS------------------------------------------------FNDEKF-LD--------KHFST-------------------…
Pp3c20_14750	---------------------------------------------------------------------------------------------------------------------------------------------------------------------------------------------------------------------------------------------------------------------------------------------------------WQCGY----CKKI------------------------------------------------FRNQGF-LD--------LHFDNR------------------…
LOC_Os11g39630	---------------------------------------------------------------------------------------------------------------------------------------------------------------------------------------------------------------------------------------------------------------------------------------------------------VECSY----CHNF------------------------------------------------FQNLAD-YY--------RHKKNI------------------…
AT1G30970	---------------------------------------------------------------------------------------------------------------------------------------------------------------------------------------------------------------------------------------------------------------------------------------------------------VWCYY----CDRE------------------------------------------------FDDEKI-LV--------QHQKAK------------------…
233860	---------------------------------------------------------------------------------------------------------------------------------------------------------------------------------------------------------------------------------------------------------------------------------------------------------VWCYY----CERE------------------------------------------------FDDEKI-LI--------QHQKAK------------------…
Mapoly0070s0095	---------------------------------------------------------------------------------------------------------------------------------------------------------------------------------------------------------------------------------------------------------------------------------------------------------VWCFY----CERE------------------------------------------------FEDEKI-LI--------QHQKAK------------------…
Sphfalx04G131300	---------------------------------------------------------------------------------------------------------------------------------------------------------------------------------------------------------------------------------------------------------------------------------------------------------VWCFY----CERE------------------------------------------------FEDEKV-LI--------QHQKAK------------------…
Sphfalx10G108800	---------------------------------------------------------------------------------------------------------------------------------------------------------------------------------------------------------------------------------------------------------------------------------------------------------VWCFY----CERE------------------------------------------------FEDEKV-LI--------QHQKAK------------------…
Pp3c19_17160	---------------------------------------------------------------------------------------------------------------------------------------------------------------------------------------------------------------------------------------------------------------------------------------------------------VWCFY----CERE------------------------------------------------FEDEKI-LI--------QHQKAK------------------…
Pp3c22_1400	---------------------------------------------------------------------------------------------------------------------------------------------------------------------------------------------------------------------------------------------------------------------------------------------------------VWCFY----CERE------------------------------------------------FEDEKI-LI--------QHQKAK------------------…
LOC_Os09g38790	---------------------------------------------------------------------------------------------------------------------------------------------------------------------------------------------------------------------------------------------------------------------------------------------------------VFCYY----CDRE------------------------------------------------FDDEKI-LV--------QHQKAK------------------…
AT1G74250	-----------------------------------------------------------------------------------------------------------------------------------------------------------------------------------------------------------------------------------------------------------------------------------------------------N-EQLYCIV----CSKK------------------------------------------------FKSEKQ-WK--------NHEQSK------------------…
LOC_Os12g31840	-------------------------------------------------------------------RC----------------------------------YYEV-------------------------------------------LGVPRDC--SPADIKLAFRRLALSLHPDKQPPGSD--------------------VAAATAAFQELQHAHSVLS-----------------------------------------------------------------DPHEK-EELYCVA----CNKK------------------------------------------------FKSDKQ-WK--------NHEQSK------------------…
110523	---------------------------------------------------------------------------------------------------------------------------------------------------------------------------------------------------------------------------------------------------------------------------------------------------------FYCIL----CEKN------------------------------------------------FKSEKQ-WH--------NHEKSK------------------…
Sphfalx19G052000	---------------------------------------------------------------------------------------------------------------------------------------------------------------------------------------------------------------------------------------------------------------------------------------------------------FHCII----CGKH------------------------------------------------FRSAKQ-WK--------NHEQSK------------------…
Pp3c5_3270	---------------------------------------------------------------------------------------------------------------------------------------------------------------------------------EKT-----------------------------------------------------------------------------------------------------------------T-EELECMI----CSKR------------------------------------------------FKSVKQ-LQ--------NHERSK------------------…
AT2G26940	---------------------------------------------------------------------------------------------------------------------------------------------------------------------------------------------------------------------------------------------------------------------------------------------------------HFCVI----CEKQ------------------------------------------------FSSGKA-YG--------GH--VR------------------…
AT1G04445	---------------------------------------------------------------------------------------------------------------------------------------------------------------------------------------------------------------------------------------------------------------------------------------------------------QECAV----CKRV------------------------------------------------FLSSHQ-LI--------SHYNAA------------------…
AT3G02790	---------------------------------------------------------------------------------------------------------------------------------------------------------------------------------------------------------------------------------------------------------------------------------------------------------YECPH----CKIT------------------------------------------------APGLKT-MQ--------IHHESK------------------…
AT5G16470	---------------------------------------------------------------------------------------------------------------------------------------------------------------------------------------------------------------------------------------------------------------------------------------------------------YECPH----CKIT------------------------------------------------VPDLKT-MQ--------IHHESK------------------…
LOC_Os06g49490	---------------------------------------------------------------------------------------------------------------------------------------------------------------------------------------------------------------------------------------------------------------------------------------------------------LECPL----CKTT------------------------------------------------APDIKS-MQ--------IHHEAR------------------…
Pp3c15_1090	---------------------------------------------------------------------------------------------------------------------------------------------------------------------------------------------------------------------------------------------------------------------------------------------------------LACPI----CKAT------------------------------------------------APDVKS-MS--------IHHEAK------------------…
Pp3c9_1130	---------------------------------------------------------------------------------------------------------------------------------------------------------------------------------------------------------------------------------------------------------------------------------------------------------LACPI----CKAT------------------------------------------------APDVKS-MS--------IHHEAK------------------…
Pp3c26_1250	---------------------------------------------------------------------------------------------------------------------------------------------------------------------------------------------------------------------------------------------------------------------------------------------------------LACPV----CKAT------------------------------------------------APDMKS-MQ--------IHHDAK------------------…
AT3G02860	---------------------------------------------------------------------------------------------------------------------------------------------------------------------------------------------------------------------------------------------------------------------------------------------------------PVCRV----CNVV------------------------------------------------LKSESL-WD--------VHQASR------------------…
AT1G72050	----------------------------------------------------------------------------------------------------------------------------------------------------------YLC--QYCGIS----------------------------------------RSKNYLITKHIQ------------------------------------------------------------------------------SHHTC--Q--ECGAE------------------------------------------------FKKPAH-LK--------QH-MQS------------------…
LOC_Os02g02424	----------------------------------------------------------------------------------------------------------------------------------------------------------YKC--EFCTVV----------------------------------------RSKKCLIRAHMV------------------------------------------------------------------------------AHHTC--Q--ECGAS------------------------------------------------FQKPAH-LK--------QH-MQS------------------…
LOC_Os05g03020	----------------------------------------------------------------------------------------------------------------------------------------------------------YKC--DFCSVV----------------------------------------RSKKGLIRAHVL------------------------------------------------------------------------------EHHDC--K--VCGAS------------------------------------------------FKKPAH-LR--------QH-MQS------------------…
34350	---------------------------------------------------------------------------------------------------------------------------------------------------------------------------------------------------------------------------------------------------------------------------------------------------------YEC--R--ECGKK------------------------------------------------LGKPSL-LR--------QH-LLC------------------…
AT3G48430	---------------------------------------------------------------------------------------------------------------------------------------------------------------------------------------------------------------------------------------------------------------------------------------------------------NICPIK--GCGKN------------------------------------------------FFSHKY-LV--------QH-QRV------------------…
LOC_Os01g67970	---------------------------------------------------------------------------------------------------------------------------------------------------------------------------------------------------------------------------------------------------------------------------------------------------------DICPVK--GCGKK------------------------------------------------FFSHKY-LL--------QH-RKV------------------…
LOC_Os12g18150	---------------------------------------------------------------------------------------------------------------------------------------------------------------------------------------------------------------------------------------------------------------------------------------------------------DICPVK--GCKKK------------------------------------------------FFCHKY-LL--------QH-RKV------------------…
440762	---------------------------------------------------------------------------------------------------------------------------------------------------------------------------------------------------------------------------------------------------------------------------------------------------------NKCTFK--GCGKR------------------------------------------------FFSHKY-LV--------QH-RRV------------------…
Sphfalx06G078100	-----------------------------------------------------------------------KRCEEQ------------------EG--------------------------------------------------------EFQCSFDGCCMG----------------------------------------FDTEKDLELH--------------------------------------------------------------------------------MRNRCTWK--GCGKH------------------------------------------------FHLHKY-LL--------QH-RRV------------------…
Pp3c11_24630	---------------------------------------------------------------------------------------------------------------------------------------------------------------------------------------------------------------------------------------------------------------------------------------------------------NRCTWK--GCGKH------------------------------------------------FHMHKY-LL--------QH-RRV------------------…
Pp3c7_8710	----------------------------------------------------------------------------------------------------------------------------------------------------------FQCDIEGCIMA----------------------------------------FDSVRDLELH--------------------------------------------------------------------------------KKNRCTWK--GCGKH------------------------------------------------FHMHKY-LL--------QH-RRV------------------…
404286	---------------------------------------------------------------------------------------------------------------------------------------------------------------------------------------------------------------------------------------------------------------------------------------------------------NICTIK--ECSKR------------------------------------------------LCSHSY-LM--------QH-YRV------------------…
438136	---------------------------------------------------------------------------------------------------------------------------------------------------------------------------------------------------------------------------------------------------------------------------------------------------------NICTIK--ECSKR------------------------------------------------LCSHSY-LM--------QH-YRV------------------…
AT5G04240	---------------------------------------------------------------------------------------------------------------------------------------------------------------------------------------------------------------------------------------------------------------------------------------------------------NRCTHE--GCGKK------------------------------------------------FRAHKY-LV--------LH-QRV------------------…
LOC_Os03g05690	----------------------------------------------------------------------------------------------------------------------------------------------------------FQCDIEFCDMT----------------------------------------FETKAELRAH--------------------------------------------------------------------------------QRNICTDE--SCGKR------------------------------------------------FSSHKY-LK--------RH-QCV------------------…
LOC_Os03g05480	---------------------------------------------------------------------------------------------------------------------------------------------------------------------------------------------------------------------------------------------------------------------------------------------------------NTCTVK--SCGRH------------------------------------------------FRSHKY-LR--------RH-QSI------------------…
AT5G01160	---------------------------------------------------------------------------------------------------------------------------------------------------------------------------------------------------------------------------------------------------------------------------------------------------------------------------------------------------------------------------------------------------------------…
Pp3c20_10060	---------------------------------------------------------------------------------------------------------------------------------------------------------------------------------------------------------------------------------------------------------------------------------------------------------------------------------------------------------------------------------------------------------------…
Pp3c23_4130	---------------------------------------------------------------------------------------------------------------------------------------------------------------------------------------------------------------------------------------------------------------------------------------------------------------------------------------------------------------------------------------------------------------…
LOC_Os10g35190	---------------------------------------------------------------------------------------------------------------------------------------------------------------------------------------------------------------------------------------------------------------------------------------------------------------------------------------------------------------------------------------------------------------…
Mapoly0068s0057	---------------------------------------------------------------------------------------------------------------------------------------------------------------------------------------------------------------------------------------------------------------------------------------------------------------------------------------------------------------------------------------------------------------…
405132	---------------------------------------------------------------------------------------------------------------------------------------------------------------------------------------------------------------------------------------------------------------------------------------------------------YPCSI----CERV------------------------------------------------FKYSWH-LK--------NH-QLV------------------…
414957	---------------------------------------------------------------------------------------------------------------------------------------------------------------------------------------------------------------------------------------------------------------------------------------------------------YPCSI----CERV------------------------------------------------FKYSWH-LK--------NH-QLV------------------…
421852	---------------------------------------------------------------------------------------------------------------------------------------------------------------------------------------------------------------------------------------------------------------------------------------------------------YPCSI----CERV------------------------------------------------FKYSWH-LK--------NH-QLV------------------…
Pp3c20_18730	----------------------------------------------------------------------------------------------------------------------------------------------------------------------------------------------------------------------------------------------------------------------------------------------------------VCKIA--ECNKA------------------------------------------------FKSSKT-LR--------RHVQQK------------------…
Pp3c23_8430	---------------------------------------------------------------------------------------------------------------------------------------------------------------------------------------------------------------------------------------------------------------------------------------------------------LVCKIA--GCNKT------------------------------------------------FKSSKT-LR--------RHALQK------------------…
Pp3c24_5330	---------------------------------------------------------------------------------------------------------------------------------------------------------------------------------------------------------------------------------------------------------------------------------------------------------LVCKIA--GCNKS------------------------------------------------FKSSKT-LR--------RHVLQK------------------…
AT4G06634	---------------------------------------------------------------------------------------------------------------------------------------------------------------------------------------------------------------------------------------------------------------------------------------------------------FLCSYD--GCGKT------------------------------------------------FFDVSA-LR--------KHSH-I------------------…
LOC_Os02g34680	---------------------------------------------------------------------------------------------------------------------------------------------------------------------------------------------------------------------------------------------------------------------------------------------------------FLCSYE--GCGKT------------------------------------------------FVDAGA-LR--------KHAH-V------------------…
LOC_Os05g01550	---------------------------------------------------------------------------------------------------------------------------------------------------------------------------------------------------------------------------------------------------------------------------------------------------------FLCSYE--NCGKT------------------------------------------------FVDVAA-LR--------KHAH-V------------------…
35059	---------------------------------------------------------------------------------------------------------------------------------------------------------------------------------------------------------------------------------------------------------------------------------------------------------YVCTFE--NCGKV------------------------------------------------FTEAPA-LR--------KHAH-V------------------…
Pp3c7_7980	---------------------------------------------------------------------------------------------------------------------------------------------------------------------------------------------------------------------------------------------------------------------------------------------------------YLCTFE--GCGKG------------------------------------------------FADPGS-LR--------KHAH-T------------------…
80646	-----------------------------------------------------------------------------------------------------------------------------------------------------------------------------------------------------------------------------------------------------------------------------------------------------------CKHE--GCDKV------------------------------------------------FSEPGG-LY--------RHAR-V------------------…
Sphfalx02G194100	---------------------------------------------------------------------------------------------------------------------------------------------------------------------------------------------------------------------------------------------------------------------------------------------------------FVCNVE--GCKRK------------------------------------------------FKEEPA-LY--------AHAR-V------------------…
Pp3c12_5100	---------------------------------------------------------------------------------------------------------------------------------------------------------------------------------------------------------------------------------------------------------------------------------------------------------FACNAE--GCKKR------------------------------------------------FVEAAS-LY--------AHAR-V------------------…
Pp3c4_15820	---------------------------------------------------------------------------------------------------------------------------------------------------------------------------------------------------------------------------------------------------------------------------------------------------------FACNVK--GCKKR------------------------------------------------FVEAAS-LY--------AHAR-V------------------…
Pp3c4_15830	---------------------------------------------------------------------------------------------------------------------------------------------------------------------------------------------------------------------------------------------------------------------------------------------------------FACNVK--GCKKR------------------------------------------------FVEAAS-LY--------AHAR-V------------------…
Pp3c11_480	FKCVVCGITPLKPSLLKQH-LRAHSAE-R------------------------------------PFSCSFENCGRQYKRQDHLNR---HLL-THKG---------------------------------------------------------FFCTWEGCDLS----------------------------------------FNVNANLQRHLR------------------------------------------------------------------------------LHLTCSEP--GCGKV------------------------------------------------FKYPSL-LQ--------THIESV------------------…
Pp3c3_5480	---------------------------------------------------------------------------------------------------------------------------------------------------------------------------------------------------------------------------------------------------------------------------------------------------------LTCSEP--GCGKV------------------------------------------------FKYLSL-LQ--------THIESV------------------…
Pp3c20_8930	---------------------------------------------------------------------------------------------------------------------------------------------------------------------------------------------------------------------------------------------------------------------------------------------------------VLCNA----CGSR------------------------------------------------WRTKGT-LP--------NHTPM-------------------…
AT4G04885	----------------------------------------------------------------------------------------------------------------------------------------------------------------------------------------------------------------------------------------------------------------------------------------------------------QCTT----CGLR------------------------------------------------FKCQEE-HS--------KHMDW-------------------…
LOC_Os09g39270	---------------------------------------------------------------------------------------------------------------------------------------------------------------------------------------------------------------------------------------------------------------------------------------------------------HQCNT----CGLR------------------------------------------------FSLEEE-LS--------VHTAC-------------------…
AT2G27760	---------------------------------------------------------------------------------------------------------------------------------------------------------------------------------------------------------------------------------------------------------------------------------------------------------YVCEA----CGNK-----------------------------------------------ILRGRHE--W--------EH----------------------…
438933	---------------------------------------------------------------------------------------------------------------------------------------------------------------------------------------------------------------------------------------------------------------------------------------------------------FVCEG----CG-K-----------------------------------------------IFGSKSQ-YW--------GHQSV-------------------…
406068	---------------------------------------------------------------------------------------------------------------------------------------------------------------------------------------------------------------------------------------------------------------------------------------------------------FECVT----CRKK-----------------------------------------------FMESRQC--I--------GHMSW-------------------…
410097	---------------------------------------------------------------------------------------------------------------------------------------------------------------------------------------------------------------------------------------------------------------------------------------------------------LACS----DCGAK------------------------------------------------FRDHQQ-LH--------QHQRSSAA----------------…
Pp3c13_15520	---------------------------------------------------------------------------------------------------------------------------------------------------------------------------------------------------------------------------------------------------------------------------------------------------------FKCEVE--GCGSV------------------------------------------------YGSRDE-LL--------SHS---------------------…
Pp3c3_21440	---------------------------------------------------------------------------------------------------------------------------------------------------------------------------------------------------------------------------------------------------------------------------------------------------------FKCEVR--GCVSV------------------------------------------------FRDRTQ-LV--------NHS---------------------…
LOC_Os09g03500	---------------------------------------------------------------------------------------------------------------------------------------------------------------------------------------------------------------------------------------------------------------------------------------------------------YECR----KCGTM------------------------------------------------FSSGQA-LG--------WHM---------------------…
LOC_Os12g38940	---------------------------------------------------------------------------------------------------------------------------------------------------------------------------------------------------------------------------------------------------------------------------------------------------------SPCQ----FCGKN------------------------------------------------FKRRGD-LL--------NHE---------------------…
Sphfalx04G027500	---------------------------------------------------------------------------------------------------------------------------------------------------------------------------------------------------------------------------------------------------------------------------------------------------------LPCPY----CDRI------------------------------------------------FKQDGR-LK--------EHLKNK------------------…
Pp3c11_11920	---------------------------------------------------------------------------------------------------------------------------------------------------------------------------------------------------------------------------------------------------------------------------------------------------------LPCPF----CDRI------------------------------------------------FKQDGR-LK--------EHLKNK------------------…
AT3G47890	---------------------------------------------------------------------------------------------------------------------------------------------------------------------------------------------------------------------------------------------------------------------------------------------------------WVCCQ----CSEK------------------------------------------------FIKSEA-YM--------HHIVQV------------------…
Sphfalx04G002300	---------------------------------------------------------------------------------------------------------------------------------------------------------------------------------------------------------------------------------------------------------------------------------------------------------WACCR----CGER------------------------------------------------VTEYQD-LI--------HHAMLE------------------…
Sphfalx15G103100	---------------------------------------------------------------------------------------------------------------------------------------------------------------------------------------------------------------------------------------------------------------------------------------------------------WACCE----CGER------------------------------------------------LTEYQS-LI--------HHVMHE------------------…
Pp3c16_3030	---------------------------------------------------------------------------------------------------------------------------------------------------------------------------------------------------------------------------------------------------------------------------------------------------------WVCCK----CGER------------------------------------------------FTSYHD-LS--------HHTLER------------------…
Pp3c27_3670	---------------------------------------------------------------------------------------------------------------------------------------------------------------------------------------------------------------------------------------------------------------------------------------------------------WACCK----CGER------------------------------------------------FVSYHD-LS--------HHTLEK------------------…
AT2G41835	--------------------------------------------------------------------CSVDVCKQ-------------------------------------------------------------------------IDFLPFTC--DRCLQVF---------------------------------------CLDHRSYMKHSCPKGDRCPVPRCKEYLTFSNTIKCRDCNVDHCLKHRFGP-DH-------------------------TCPGP-------RKEVCPQ----CGAK------------------------------------------------FSSVTS-LV--------EHVEKT------------------…
LOC_Os07g38240	--------------------------------------------------------------------CSVGDCNQ-------------------------------------------------------------------------IDFLPFTC--DRCDHVF---------------------------------------CLQHRSYTSHQCPNANQCPVPGCRETLTFSNTIRCKDCTKEHCLKHRFGP-DH-------------------------KCPGP-------RKEQCVQ----CPAR------------------------------------------------FSTVGA-LI--------EHCEKS------------------…
AT3G57480	---------------------------------------------------------------------------------------------------------------------------------------------------------------------------------------------------------------------------------------------------------------------------------------------------------------------------------------------------------------------------------------------------------------…
Pp3c15_4950	---------------------------------------------------------------------------------------------------------------------------------------------------------------------------------------------------------------------------------------------------------------------------------------------------------EECPQ----CRAR------------------------------------------------FANVAQ-LI--------KHVETM------------------…
AT2G48100	#NAME?
AT3G27970	---------------------------------------------------------------------------------------------------------------------------------------------------------------------------------------------------------------------------------------------------------------------------------------------------------NKCAA----CYRQ------------------------------------------------FNKLEH-LV--------EHMKIS------------------…
LOC_Os02g47920	---------------------------------------------------------------------------------------------------------------------------------------------------------------------------------------------------------------------------------------------------------------------------------------------------------NKCAA----CYRQ------------------------------------------------YNRMEH-LV--------EHMKVS------------------…
AT5G40310	---------------------------------------------------------------------------------------------------------------------------------------------------------------------------------------------------------------------------------------------------------------------------------------------------------NKCGG----CYRQ------------------------------------------------FNKKEH-LV--------EHMRIS------------------…
LOC_Os01g01770	---------------------------------------------------------------------------------------------------------------------------------------------------------------------------------------------------------------------------------------------------------------------------------------------------------KRCAA----CYRE------------------------------------------------FNKKEH-LV--------EHMRTS------------------…
Pp3c9_18370	---------------------------------------------------------------------------------------------------------------------------------------------------------------------------------------------------------------------------------------------------------------------------------------------------------IRCPA----CFKQ------------------------------------------------FSTDEN-LV--------RHLEKA------------------…
AT4G25610	---------------------------------------------------------------------------------------------------------------------------------------------------------------------------------------------------------------------------------------------------------------------------------------------------------QKCEK----CSRE------------------------------------------------FCSPVN-FR--------RHN---------------------…
Sphfalx09G109300	---------------------------------------------------------------------------------------------------------------------------------------------------------------------------------------------------------------------------------------------------------------------------------------------------------QKCDK----CSRE------------------------------------------------FCSPFN-YR--------RHT---------------------…
439488	---------------------------------------------------------------------------------------------------------------------------------------------------------------------------------------------------------------------------------------------------------------------------------------------------------KKCEK----CSRE------------------------------------------------FCSTLN-YR--------RHI---------------------…
Mapoly0003s0245	---------------------------------------------------------------------------------------------------------------------------------------------------------------------------------------------------------------------------------------------------------------------------------------------------------TKCDK----CSRE------------------------------------------------FCSSLN-YR--------RHV---------------------…
LOC_Os09g39660	---------------------------------------------------------------------------------------------------------------------------------------------------------------------------------------------------------------------------------------------------------------------------------------------------------QKCTK----CPRE------------------------------------------------FCSSIN-YR--------RHT---------------------…
Pp3c10_4090	---------------------------------------------------------------------------------------------------------------------------------------------------------------------------------------------------------------------------------------------------------------------------------------------------------QKCEK----CSRE------------------------------------------------FFSPFN-HR--------RHT---------------------…
405526	---------------------------------------------------------------------------------------------------------------------------------------------------------------------------------------------------------------------------------------------------------------------------------------------TGI-------QTHKCDK----CVRE------------------------------------------------FFSPFN-CR--------RHM---------------------…
AT1G04850	---------------------------------------------------------------------------------------------------------------------------------------------------------------------------------------------------------------------------------------------------------------------------------------------------------LKCGD----CGTL------------------------------------------------LKSVEE-AQ--------EHAELTS-----------------…
LOC_Os02g30180	---------------------------------------------------------------------------------------------------------------------------------------------------------------------------------------------------------------------------------------------------------------------------------------------------------LRCGD----CGVL------------------------------------------------LRSVEE-AQ--------AHAEATN-----------------…
Pp3c2_16680	---------------------------------------------------------------------------------------------------------------------------------------------------------------------------------------------------------------------------------------------------------------------------------------------------------LECGD----CKAL------------------------------------------------LRTTEE-AQ--------EHAELTG-----------------…
LOC_Os01g35040	---------------------------------------------------------------------------------------------------------------------------------------------------------------------------------------------------------------------------------------------------------------------------------------------------------VHCNK----CGQA------------------------------------------------FQQ-RE-ME--------KHMKVF------------------…
AT1G34370	---------------------------------------------------------------------------------------------------------------------------------------------------------------------------------------------------------------------------------------------------------------------------------------------------------HFCTI----CGKG------------------------------------------------FKRDAN-LR--------MHMRG-------------------…
LOC_Os01g65080	---------------------------------------------------------------------------------------------------------------------------------------------------------------------------------------------------------------------------------------------------------------------------------------------------------HFCLI----CGKG------------------------------------------------FKRDAN-LR--------MHMRG-------------------…
Mapoly0076s0039	---------------------------------------------------------------------------------------------------------------------------------------------------------------------------------------------------------------------------------------------------------------------------------------------------------HFCEI----CGKG------------------------------------------------FKRDAN-LR--------MHMRG-------------------…
Sphfalx10G047900	---------------------------------------------------------------------------------------------------------------------------------------------------------------------------------------------------------------------------------------------------------------------------------------------------------HFCEI----CGKG------------------------------------------------FKRDAN-LR--------MHMRG-------------------…
Sphfalx12G038600	---------------------------------------------------------------------------------------------------------------------------------------------------------------------------------------------------------------------------------------------------------------------------------------------------------HFCEI----CGKG------------------------------------------------FKRDAN-LR--------MHMRG-------------------…
Sphfalx09G076100	---------------------------------------------------------------------------------------------------------------------------------------------------------------------------------------------------------------------------------------------------------------------------------------------------------HFCEI----CGKG------------------------------------------------FKRDAN-LR--------MHMRG-------------------…
68340	---------------------------------------------------------------------------------------------------------------------------------------------------------------------------------------------------------------------------------------------------------------------------------------------------------HFCDK----CGKG------------------------------------------------FKRDAN-LR--------MHMRG-------------------…
Mapoly0083s0069	---------------------------------------------------------------------------------------------------------------------------------------------------------------------------------------------------------------------------------------------------------------------------------------------------------HFCNL----CGKG------------------------------------------------FKRDAN-LR--------MHMRS-------------------…
Mapoly0110s0001	---------------------------------------------------------------------------------------------------------------------------------------------------------------------------------------------------------------------------------------------------------------------------------------------------------HFCEL----CGKG------------------------------------------------FKRDAN-LR--------MHMRS-------------------…
58353	---------------------------------------------------------------------------------------------------------------------------------------------------------------------------------------------------------------------------------------------------------------------------------------------------------HFCEI----CGKG------------------------------------------------FKRDAN-LR--------MHMRG-------------------…
58350	---------------------------------------------------------------------------------------------------------------------------------------------------------------------------------------------------------------------------------------------------------------------------------------------------------HFCEI----CGKG------------------------------------------------FKRDAN-LR--------MHMRG-------------------…
LOC_Os03g62230	---------------------------------------------------------------------------------------------------------------------------------------------------------------------------------------------------------------------------------------------------------------------------------------------------------HFCGV----CGKG------------------------------------------------FKRDAN-LR--------MHMRG-------------------…
LOC_Os12g07280	---------------------------------------------------------------------------------------------------------------------------------------------------------------------------------------------------------------------------------------------------------------------------------------------------------HFCGI----CGKG------------------------------------------------FKRDAN-LR--------MHMRG-------------------…
AT5G22890	---------------------------------------------------------------------------------------------------------------------------------------------------------------------------------------------------------------------------------------------------------------------------------------------------------HYCQI----CGKG------------------------------------------------FKRDAN-LR--------MHMRA-------------------…
LOC_Os08g44830	---------------------------------------------------------------------------------------------------------------------------------------------------------------------------------------------------------------------------------------------------------------------------------------------------------HYCQV----CGKG------------------------------------------------FKRDAN-LR--------MHMRA-------------------…
LOC_Os04g08290	---------------------------------------------------------------------------------------------------------------------------------------------------------------------------------------------------------------------------------------------------------------------------------------------------------HYCQV----CGKG------------------------------------------------FKRDAN-LR--------MHMRA-------------------…
Pp3c13_23600	---------------------------------------------------------------------------------------------------------------------------------------------------------------------------------------------------------------------------------------------------------------------------------------------------------HFCEI----CGKG------------------------------------------------FKRDAN-LR--------MHMRG-------------------…
Pp3c26_4140	---------------------------------------------------------------------------------------------------------------------------------------------------------------------------------------------------------------------------------------------------------------------------------------------------------HFCEI----CGKG------------------------------------------------FKRDTN-LR--------MHMRG-------------------…
Pp3c4_17700	-----------------------------------------------------------------------------------------------------------------------------------------------------------------------------------------------------------------------------------------------------------------------------------------------------E-HTHFCEI----CGKG------------------------------------------------FKRDAN-LR--------MHMRG-------------------…
LOC_Os02g36360	---------------------------------------------------------------------------------------------------------------------------------------------------------------------------------------------------------------------------------------------------------------------------------------------------------HFCDI----CGKG------------------------------------------------FRRDAN-LR--------MHMRA-------------------…
AT2G36930	----------------------------------------------------------------------M--------------------------------------------------------------------------------------------------------------------------------------------------------------------------------------------------------------------------------GQFYCLH----CDRYF----------SNVSVRDD---HFKTKKHKKRVNMMMGQFNCLLCHRNFSNASV-MD--------YHFKTKK-----------------…
149266	---------------------------------------------------------------------------------------------------------------------------------------------------------------------------------------------------------------------------------------------------------------------------------------------------------FYCLH----CDRY------------------------------------------------FSSSSI-ME--------EHFKTKR-----------------…
Pp3c13_22060	---------------------------------------------------------------------------------------------------------------------------------------------------------------------------------------------------------------------------------------------------------------------------------------------------------FYCLH----CDRH------------------------------------------------FTNTTI-RD--------EHYKTKK-----------------…
LOC_Os08g34310	------------------------------------------------------------------------------------------------------------------------------------------------------------------------------------------------------------------------------------------------------------------------------------------------------------------VTRHYPPTWNYGICKANCSSELDLKNHLRGRRHQENLEALVPRWSCSTCKANCTSASD-LE--------NHFRGRR-----------------…
Sphfalx02G189700	---------------------------------------------------------------------------------------------------------------------------------------------------------------------------------------------------------------------------------------------------------------------------------------------------------YYCDY----CDTHLT----------------------------------------------HDSPSV-RK--------QHCAGYK-----------------…
Sphfalx02G194000	---------------------------------------------------------------------------------------------------------------------------------------------------------------------------------------------------------------------------------------------------------------------------------------------------------YYCDY----CDTHLT----------------------------------------------HDSPSV-RK--------QHCAGYK-----------------…
Pp3c12_26180	---------------------------------------------------------------------------------------------------------------------------------------------------------------------------------------------------------------------------------------------------------------------------------------------------------YYCDY----CDTHLT----------------------------------------------HDSPSV-RK--------QHCAGYK-----------------…
Pp3c4_170	---------------------------------------------------------------------------------------------------------------------------------------------------------------------------------------------------------------------------------------------------------------------------------------------------------YYCDY----CDTHLT----------------------------------------------HDSPSV-RK--------QHCAGYK-----------------…
Sphfalx03G112900	---------------------------------------------------------------------------------------------------------------------------------------------------------------------------------------------------------------------------------------------------------------------------------------------------------YYCDY----CDKQF-----------------------------------------------YDTPAS-RK--------RHLKGIS-----------------…
Pp3c18_1910	---------------------------------------------------------------------------------------------------------------------------------------------------------------------------------------------------------------------------------------------------------------------------------------------------------YYCDY----CDKQF-----------------------------------------------YDTPAS-RK--------RHLQGIA-----------------…
AT2G27100	---------------------------------------------------------------------------------------------------------------------------------------------------------------------------------------------------------------------------------------------------------------------------------------------------------YGCGAK--GCTKL------------------------------------------------FHAAEF-VY--------KHLK-LK-----------------…
LOC_Os06g48530	---------------------------------------------------------------------------------------------------------------------------------------------------------------------------------------------------------------------------------------------------------------------------------------------------------YGCGAK--GCTKL------------------------------------------------FHAPEF-VH--------KHLR-LK-----------------…
LOC_Os02g05610	---------------------------------------------------------------------------------------------------------------------------------------------------------------------------------------------------------------------------------------------------------------------------------------------------------YGCGAK--GCIKV------------------------------------------------FHAPDF-VL--------KHLN-LK-----------------…
LOC_Os08g40560	----------------------------------------------------------------------------------------------------------------------------------------------------------WK---------------------------------------------------------------------------------------------------------------------------------------------YGCGAK--GCTKL------------------------------------------------FHAPEF-VQ--------KHLK--------------------…
AT3G05760	---------------------------------------------------------------------------------------------------------------------------------------------------------------------------------------------------------------------------------------------------------------------------------------------------------YFCRV----CDCV------------------------------------------------VKDSAN-YL--------DHINGKK-----------------…
LOC_Os03g61640	---------------------------------------------------------------------------------------------------------------------------------------------------------------------------------------------------------------------------------------------------------------------------------------------------------YYCKV----CECV------------------------------------------------VKDSAN-YL--------DHINGKK-----------------…
Pp3c12_7700	---------------------------------------------------------------------------------------------------------------------------------------------------------------------------------------------------------------------------------------------------------------------------------------------------------YFCSV----CECV------------------------------------------------VKDSAN-YL--------DHINGKK-----------------…
Pp3c4_20180	---------------------------------------------------------------------------------------------------------------------------------------------------------------------------------------------------------------------------------------------------------------------------------------------------------YFCSV----CECV------------------------------------------------VKDSAN-YL--------DHINGKK-----------------…
LOC_Os06g44200	----------------------------------------------------------------------------------------------------------------------------------------------------------WSC--ALCQVS----------------------------------------ATSEGALNEHLEGK----------------------------------------------------------------------------RHLWCDR----CKVR------------------------------------------------CDNNVT-MA--------DHLRGKK-----------------…
Pp3c20_1230	---------------------------------------------------------------------------------------------------------------------------------------------------------------------------------------------------------------------------------------------------------------------------------------------------------LYCSL----CDTR------------------------------------------------CYNEAA-LW--------DHLNGKS-----------------…
AT4G12240	---------------------------------------------------------------------------------------------------------------------------------------------------------------------------------------------------------------------------------------------------------------------------------------------------------YFCGV----CDRR------------------------------------------------FYTNEK-LI--------NHFK-QI-----------------…
84151	----------------------------------------------------------------------------------------------------------------------------------------------------------HDCPHVGCNKR----------------------------------------FATPGSLGDHLNEHNGQ-------------------------------------------------------------------------RPYLCSFE--NCSLR------------------------------------------------FSSKQL-LS---RHIK-KHERAHKHK------------CTF…
AT5G09740	---------------------------------------------------------------------------------------------------------------------------------------------------------------------------------------------------------------------------------------------------------------------------------------------------------FFCEF----CLNF------------------------------------------------M----------------------K-----------------…
AT5G64610	---------------------------------------------------------------------------------------------------------------------------------------------------------------------------------------------------------------------------------------------------------------------------------------------------------FFCEF----CLSF------------------------------------------------M----------------------K-----------------…
Pp3c4_18030	---------------------------------------------------------------------------------------------------------------------------------------------------------------------------------------------------------------------------------------------------------------------------------------------------------FFCEF----CLSF------------------------------------------------V----------------------K-----------------…
402249	---------------------------------------------------------------------------------------------------------------------------------------------------------------------------------------------------------------------------------------------------------------------------------------------------------KWCEF----CRIF------------------------------------------------IANNAVSIR--------SHELGMR-----------------…
Mapoly0157s0003	---------------------------------------------------------------------------------------------------------------------------------------------------------------------------------------------------------------------------------------------------------------------------------------------------------KWCDY----CKIY------------------------------------------------IANNSTSIR--------THEFGQR-----------------…
Sphfalx18G085500	---------------------------------------------------------------------------------------------------------------------------------------------------------------------------------------------------------------------------------------------------------------------------------------------------------KWCDY----CKIY------------------------------------------------IANNPSSLR--------NHEYGQR-----------------…
Pp3c14_26080	---------------------------------------------------------------------------------------------------------------------------------------------------------------------------------------------------------------------------------------------------------------------------------------------------------KWCDY----CKIF------------------------------------------------IANNATSLR--------NHEIGQR-----------------…
AT5G61190	-------------------------------------------------------------------------------------------------------------------------------------------------------ESATTC--RICNVV----------------------------------------CDSFEKFTAHLSDIRHISQA-------------------------------------------------AIVV-----------------EPLLCKV----CQIS------------------------------------------------FTNNDT-YK--------NHTYGKK-----------------…
LOC_Os10g17740	-------------------------------------------------------------------------------------------------------------------------------------------------------------------------------------------------------------------------------------------------------------------------------------V-----------------QPLTCEV----CKIQ------------------------------------------------CDTPEV-LR--------IHKTGKK-----------------…
Pp3c20_17760	--------------------------------------------------------------------------------------------------------------------------------------------------------------------------------------------------------------------------------------------------------------------------------------------------------HVKCTH----CGKV------------------------------------------------FQGNAMRIR--------SHLLG-------------------…
Pp3c24_15110	------------------------------------------------------------------------------------------------------------------------------------------------------------------------------------------------------------------------RNDRA--------------------------------------------------------------------------PPPQCSR----CSRT-------------------------------------------------------LKT-------RNVNVT------------------…
Mapoly0120s0055	---------------------------------------------------------------------------------------------------------------------------------------------------------------------------------------------------------------------------------------------------------------------------------------------------------PKCKYG-AQCYRK-----NA----------------------------------------------------------EHLSQFY-----------------…
Pp3c11_18160	---------------------------------------------------------------------------------------------------------------------------------------------------------------------------------------------------------------------------------------------------------------------------------------------------------PDCKWG-ASCYRK-----NP----------------------------------------------------------EHLREFR-----------------…
AT2G35670	---------------------------------------------------------------------------------------------------------------------------------------------------------------------------------------------------------------------------------------------------------------------------------------------------------FSCPFCLIPCG----------------------------------------------------GHEG-LQ--------LHLKSS------------------…
AT5G51230	---------------------------------------------------------------------------------------------------------------------------------------------------------------------------------------------------------------------------------------------------------------------------------------------------------FSCPFCLVKCA----------------------------------------------------SFKG-LR--------YHLPST------------------…
LOC_Os04g08034	---------------------------------------------------------------------------------------------------------------------------------------------------------------------------------------------------------------------------------------------------------------------------------------------------------FTCPFCLVRCG----------------------------------------------------NFKG-LE--------CHMTSS------------------…
LOC_Os09g13630	---------------------------------------------------------------------------------------------------------------------------------------------------------------------------------------------------------------------------------------------------------------------------------------------------------FSCPFCLVPCG----------------------------------------------------SFKG-LG--------CHLNAS------------------…
Pp3c25_12300	---------------------------------------------------------------------------------------------------------------------------------------------------------------------------------------------------------------------------------------------------------------------------------------------------------FSCPFCLVRCY----------------------------------------------------TFKG-LR--------CHLNCS------------------…
AT4G16845	---------------------------------------------------------------------------------------------------------------------------------------------------------------------------------------------------------------------------------------------------------------------------------------------------------CSCPFCSMLCG----------------------------------------------------SFKG-LQ--------FHLNSS------------------…
Pp3c22_11760	---------------------------------------------------------------------------------------------------------------------------------------------------------------------------------------------------------------------------------------------------------------------------------------------------------HEC----LQCGRT-------------------------------------------------FKLES-LQ--------VHMRGC------------------…
LOC_Os01g59450	---------------------------------------------------------------------------------------------------------------------------------------------------------------------------------------------------------------------------------------------------------------------------------------------------------WVCPN----CERM------------------------------------------------FLDSEG-FL--------LHLENE------------------…
AT2G19380	---------------------------------------------------------------------------------------------------------------------------------------------------------------------------------------------------------------------------------------------------------------------------------------------------------FSCID----CGNM------------------------------------------------F-GQVS-VH--------YHNQCIT-----------------…
419577	---------------------------------------------------------------------------------------------------------------------------------------------------------------------------------------------------------------------------------------------------------------------------------------------------------FSCID----CGAK------------------------------------------------F-DRQS-VQ--------QHTQCVS-----------------…
Mapoly0108s0017	---------------------------------------------------------------------------------------------------------------------------------------------------------------------------------------------------------------------------------------------------------------------------------------------------------LSCID----CGVV------------------------------------------------F-DQHS-VQ--------AHTSCVS-----------------…
Sphfalx02G184700	---------------------------------------------------------------------------------------------------------------------------------------------------------------------------------------------------------------------------------------------------------------------------------------------------------LSCID----CGVV------------------------------------------------F-DQQS-VQ--------AHTSCVT-----------------…
Pp3c3_280	---------------------------------------------------------------------------------------------------------------------------------------------------------------------------------------------------------------------------------------------------------------------------------------------------------LSCID----CGVV------------------------------------------------F-DQQS-VQ--------VHTSCVT-----------------…
LOC_Os01g40110	---------------------------------------------------------------------------------------------------------------------------------------------------------------------------------------------------------------------------------------------------------------------------------------------------------LSCID----CGEF------------------------------------------------F-TQET-VQ--------GHTQCIS-----------------…
LOC_Os06g22420	---------------------------------------------------------------------------------------------------------------------------------------------------------------------------------------------------------------------------------------------------------------------------------------------------------YICVE----CSEV------------------------------------------------HRNQQT-MA--------AH--CRS-----------------…
AT2G32600	---------------------------------------------------------------------------------------------------------------------------------------------------------------------------------------------------------------------------------------------------------------------------------------------------------YECKL----CLTL------------------------------------------------HNNEGN-YL--------AHTQGKR-----------------…
180432	---------------------------------------------------------------------------------------------------------------------------------------------------------------------------------------------------------------------------------------------------------------------------------------------------------YECKL----CLTL------------------------------------------------HNNEGN-YL--------AHTQGKR-----------------…
139049	---------------------------------------------------------------------------------------------------------------------------------------------------------------------------------------------------------------------------------------------------------------------------------------------------------YECKL----CLTL------------------------------------------------HNNEGN-YL--------AHTQGKR-----------------…
Sphfalx12G048000	---------------------------------------------------------------------------------------------------------------------------------------------------------------------------------------------------------------------------------------------------------------------------------------------------------YECKL----CLTL------------------------------------------------HNNEGN-YL--------AHTQGKR-----------------…
Pp3c15_8160	---------------------------------------------------------------------------------------------------------------------------------------------------------------------------------------------------------------------------------------------------------------------------------------------------------YECKL----CLTL------------------------------------------------HNNEGN-YL--------AHTQGKR-----------------…
Pp3c9_13030	---------------------------------------------------------------------------------------------------------------------------------------------------------------------------------------------------------------------------------------------------------------------------------------------------------YECKL----CLTL------------------------------------------------HNNEGN-YL--------AHTQGKR-----------------…
LOC_Os11g34700	---------------------------------------------------------------------------------------------------------------------------------------------------------------------------------------------------------------------------------------------------------------------------------------------------------RLCPF----CFVI------------------------------------------------FVDATE-FM--------SHIDSFH-----------------…
Pp3c14_10540	----------------------------------------------------------------------------------------------------------------------------------------------------------------------------------------------------------------------------------------------------------------------------------------------------------VCKRK--GCGNT------------------------------------------------FTEKDN-----------------------------------…
AT5G06160	---------------------------------------------------------------------------------------------------------------------------------------------------------------------------------------------------------------------------------------------------------------------------------------------------------FKCEI----CGNY--------------S---------------------------------YWGRRA-FE--------RHFKEWR-----------------…
Sphfalx01G100600	---------------------------------------------------------------------------------------------------------------------------------------------------------------------------------------------------------------------------------------------------------------------------------------------------------FKCEI----CGNY--------------S---------------------------------YWGRRA-FE--------RHFKEWR-----------------…
Pp3c5_21100	---------------------------------------------------------------------------------------------------------------------------------------------------------------------------------------------------------------------------------------------------------------------------------------------------------FKCEI----CGNY--------------S---------------------------------YWGRRA-FE--------RHFKEWR-----------------…
169846	---------------------------------------------------------------------------------------------------------------------------------------------------------------------------------------------------------------------------------------------------------------------------------------------------------FKCEI----CGNS--------------S---------------------------------YWGRRA-FE--------RHFKEWR-----------------…
Mapoly0116s0041	---------------------------------------------------------------------------------------------------------------------------------------------------------------------------------------------------------------------------------------------------------------------------------------------------------FKCEI----CGNN--------------S---------------------------------YWGRRA-FE--------RHFKEWR-----------------…
LOC_Os03g50850	---------------------------------------------------------------------------------------------------------------------------------------------------------------------------------------------------------------------------------------------------------------------------------------------------------FKCEI----CGNH--------------S---------------------------------YWGRRA-YE--------RHFKEWR-----------------…
SphfalxU02800	-----------------------------------------------------------------------------------------------------------------------------------------------------------VCG-----------------------------------------------------------------------------------------------------------------------------------------ARFCCSR----CQTL-----------------------------------------------------------------------------------------…
AT3G62850	---------------------------------------------------------------------------------------------------------------------------------------------------------------------------------------------------------------------------------------------------------------------------------------------------------FYCKS----CSYQ------------------------------------------------GQSVEG-FR--------RHVSSGK-----------------…
