# Supplementary material for: Genome-wide characterization of C2H2 zinc-finger gene family provides insight into the mechanisms and evolution of the dehydration–rehydration responses in Physcomitrium and Arabidopsis
Source: Front Plant Sci. 2022 Oct 3;13:953459. doi: 10.3389/fpls.2022.953459 (PMC9574186; doi:10.3389/fpls.2022.953459)
Supplement: Supplementary file 10 [file Table_9.XLSX]

## Sheet: Supplementary Table 9
Supplementary Table 9. Details for genes in each group of phylogeny containing PpZFPs and AtZFPs.
Group	Gene ID
Ia	Pp3c3_280
Ia	Pp3c9_13030
Ia	Pp3c15_8160
II	Pp3c27_3670
II	Pp3c16_3030
II	Pp3c13_15520
II	Pp3c3_21440
II	Pp3c4_20180
II	Pp3c12_7700
II	Pp3c2_16680
II	Pp3c27_4140
II	Pp3c9_18370
II	Pp3c15_4950
II	Pp3c14_10540
II	Pp3c24_2500
II	Pp3c23_13220
II	Pp3c25_12300
II	Pp3c26_1250
II	Pp3c9_1130
II	Pp3c15_1090
II	Pp3c3_2100
II	Pp3c4_16130
II	Pp3c5_21100
III	Pp3c14_26000
III	Pp3c2_4670
III	Pp3c20_14750
III	Pp3c5_3270
III	Pp3c22_1400
III	Pp3c19_17160
III	Pp3c1_23930
III	Pp3c2_11820
III	Pp3c24_15110
III	Pp3c2_6080
III	Pp3c23_4130
III	Pp3c20_10060
III	Pp3c20_18730
III	Pp3c10_4090
III	Pp3c24_5330
III	Pp3c23_8430
III	Pp3c20_17760
III	Pp3c14_26080
III	Pp3c19_13370
III	Pp3c22_9680
III	Pp3c11_18160
III	Pp3c7_8710
III	Pp3c11_24630
III	Pp3c3_5480
III	Pp3c11_480
III	Pp3c7_7980
III	Pp3c20_1230
III	Pp3c12_5100
III	Pp3c4_15830
III	Pp3c4_15820
III	Pp3c11_11920
III	Pp3c5_20980
III	Pp3c6_10890
III	Pp3c6_10870
III	Pp3c1_20230
III	Pp3c1_16920
III	Pp3c2_20240
III	Pp3c2_22070
III	Pp3c13_23600
III	Pp3c4_17700
III	Pp3c26_4140
III	Pp3c22_11760
III	Pp3c9_22230
III	Pp3c15_17790
III	Pp3c4_13250
III	Pp3c19_5900
III	Pp3c18_21380
III	Pp3c21_1210
III	Pp3c7_24100
III	Pp3c11_2350
III	Pp3c9_15270
III	Pp3c13_22060
III	Pp3c4_18030
III	Pp3c20_6860
III	Pp3c18_1910
III	Pp3c4_170
III	Pp3c12_26180
IVb	Pp3c8_250
IVb	Pp3c22_17280
IVb	Pp3c19_9880
IVb	Pp3c19_9920
IVb	Pp3c19_9910
IVb	Pp3c2_19390
IVb	Pp3c10_1440
IVb	Pp3c23_7520
IVb	Pp3c20_8930
IVb	Pp3c21_440
IVb	Pp3c18_22010
IVb	Pp3c22_2200
IVb	Pp3c19_21390
IVc	Pp3c14_21120
IVc	Pp3c17_17640
IVc	Pp3c23_861
IVc	Pp3c10_3440
IVc	Pp3c23_800
IVc	Pp3c20_10790
IVc	Pp3c3_21050
IVc	Pp3c23_960
IVc	Pp3c23_2190
IVc	Pp3c7_19440
IVc	Pp3c11_13030
IVc	Pp3c26_13140
IVc	Pp3c3_5040
IVc	Pp3c5_6880
IVc	Pp3c6_19230
IVc	Pp3c2_32900
IVc	Pp3c1_8210
IVc	Pp3c17_13620
IVc	Pp3c1_32440
Ia	AT2G19380
Ia	AT2G32600
Ib	AT1G55460
Ib	AT3G02860
Ib	AT5G61190
II	AT3G05760
II	AT4G04885
II	AT1G04850
II	AT2G27100
II	AT2G48100
II	AT5G40310
II	AT3G27970
II	AT3G57480
II	AT2G41835
II	AT1G11490
II	AT5G54630
II	AT4G27240
II	AT2G29660
II	AT1G75710
II	AT2G35670
II	AT4G16845
II	AT5G51230
II	AT5G16470
II	AT3G02790
II	AT5G14140
II	AT2G27760
II	AT5G06160
III	AT4G31420
III	AT2G24500
III	AT5G63280
III	AT5G40710
III	AT1G74250
III	AT1G30970
III	AT5G03740
III	AT3G44750
III	AT5G01160
III	AT4G25610
III	AT1G04445
III	AT2G34240
III	AT3G12270
III	AT3G62240
III	AT2G47090
III	AT5G04240
III	AT3G48430
III	AT1G72050
III	AT4G06634
III	AT4G02670
III	AT5G03150
III	AT5G60470
III	AT3G45260
III	AT1G25250
III	AT1G68130
III	AT2G01940
III	AT3G13810
III	AT3G50700
III	AT1G55110
III	AT5G66730
III	AT5G44160
III	AT1G03840
III	AT2G02070
III	AT2G02080
III	AT1G14580
III	AT5G22890
III	AT1G34370
III	AT1G13290
III	AT1G08290
III	AT3G20880
III	AT1G51220
III	AT1G34790
III	AT3G57670
III	AT2G36930
III	AT5G09740
III	AT5G64610
III	AT3G62850
III	AT5G26610
IVa	AT4G35700
IVa	AT4G35610
IVa	AT5G02660
IVa	AT1G01930
IVa	AT2G27650
IVa	AT2G27630
IVa	AT1G65200
IVa	AT1G65130
IVa	AT3G47890
IVa	AT1G65120
IVa	AT1G65110
IVb	AT2G23740
IVb	AT4G12240
IVb	AT5G52010
IVb	AT5G15480
IVb	AT3G01030
IVb	AT4G26030
IVb	AT2G18490
IVb	AT5G22990
IVb	AT5G42640
IVb	AT2G15740
IVb	AT4G04404
IVb	AT3G29340
IVb	AT3G53600
IVb	AT2G37430
IVb	AT2G28200
IVb	AT5G03510
IVb	AT5G04390
IVb	AT3G10470
IVb	AT2G28710
IVb	AT5G59820
IVb	AT3G46070
IVb	AT3G46090
IVb	AT3G46080
IVb	AT3G19580
IVb	AT1G49900
IVb	AT5G67450
IVb	AT3G49930
IVb	AT5G04340
IVb	AT5G43170
IVb	AT1G27730
IVb	AT5G61470
IVb	AT3G60580
IVb	AT2G45120
IVb	AT1G02030
IVb	AT5G56200
IVb	AT4G35280
IVb	AT2G17180
IVb	AT1G02040
IVc	AT2G26940
IVc	AT1G26610
IVc	AT1G26590
IVc	AT4G16610
IVc	AT5G54360
IVc	AT5G01860
IVc	AT5G54340
IVc	AT5G27880
IVc	AT1G10480
IVc	AT1G67030
IVc	AT1G68360
IVc	AT5G06650
IVc	AT3G58070
IVc	AT2G41940
IVc	AT5G57520
IVc	AT5G25160
IVc	AT5G10970
IVc	AT1G24625
IVc	AT5G14010
IVc	AT1G80730
IVc	AT1G66140
IVc	AT5G48890
IVc	AT5G05120
IVc	AT1G13400
IVc	AT1G68480
IVc	AT5G06070
IVc	AT3G23130
IVc	AT3G53820
IVc	AT3G09290
IVc	AT3G23140
IVc	AT5G43540
IVc	AT2G37740
IVc	AT2G42410
IVc	AT4G17810
