# Supplementary material for: Genome-wide characterization of C2H2 zinc-finger gene family provides insight into the mechanisms and evolution of the dehydration–rehydration responses in Physcomitrium and Arabidopsis
Source: Front Plant Sci. 2022 Oct 3;13:953459. doi: 10.3389/fpls.2022.953459 (PMC9574186; doi:10.3389/fpls.2022.953459)
Supplement: Supplementary file 11 [file Table_10.XLSX]

## Sheet: Supplementary Table 10
Supplementary Table 10. Profiles and details of the differentially expressed PpZEPs and AtZEPs.
Gene ID	Mfuzz Pattern	Clade	Type of C2H2 motif	C2H2 motif only	MDH-1 vs HD-1	MDH-2 vs HD-2	MDH-3 vs HD-3	SDH-1 vs HD-1	SDH-2 vs HD-2	SDH-3 vs HD-3	PRE-1 vs HD-1	PRE-2 vs HD-2	PRE-3 vs HD-3	FRE-1 vs HD-1	FRE-2 vs HD-2	FRE-3 vs HD-3	Pfam	Panther	KOG	KEGG/ec	KO	GO	Best-hit-arabi-name	arabi-symbol
Pp3c1_16920	1	III	Mix	Yes	-1.3475	-1.29189	-1.31093	-2.933	-2.95452	-2.95507	-0.896517	-0.875211	-0.860441	-0.574327	-0.532387	-0.528417	0	PTHR10593,PTHR10593:SF20	0	0	0	GO:0006355,GO:0003676	AT5G66730.1	0
Pp3c22_2200	1	IVb	Mix	No	-0.90655	-0.86323	-0.88811	-1.07989	-1.10077	-1.09304	0.0774858	0.0665638	0.0902092	-0.223456	-0.196818	-0.195098	PF13912	PTHR26374,PTHR26374:SF161	0	0	0	0	AT4G35280.1	0
Pp3c3_5480	1	III	Mix	Yes	-1.36381	-1.37965	-1.3977	-2.08875	-2.24772	-2.30856	-0.956085	-1.02965	-1.00943	0.157126	0.146789	0.168488	0	0	0	0	0	0	AT1G72050.2	TFIIIA
Pp3c3_21440	1	II	M	No	0.312206	0.381255	0.362175	-1.79131	-1.84003	-1.81364	-0.00513687	0.00108884	0.0337434	0.628688	0.673297	0.670521	PF03106	PTHR31429,PTHR31429:SF16	0	0	0	GO:0043565,GO:0006355,GO:0003700	AT1G62300.1	ATWRKY6,WRKY6
Pp3c21_1210	2	III	M	Yes	-5.28986	-5.31177	-5.23365	-7.16741	-7.25144	-6.45253	-1.50488	-1.55366	-1.52644	0.592275	0.624667	0.607632	0	PTHR24375	0	0	0	0	AT1G51220.1	WIP5
Pp3c12_26180	2	III	Z	No	1.5302	1.54593	1.51182	1.02089	1.00468	0.997715	-0.133628	-0.188087	-0.169227	0.155735	0.21382	0.222784	PF06220	PTHR31148,PTHR31148:SF1	0	0	K11095	GO:0008270,GO:0005685,GO:0000398,GO:0000387	AT4G03120.1	0
Pp3c14_21120	2	IVc	Q	Yes	0.756605	0.782571	0.752538	1.30149	1.33095	1.32352	-0.132652	-0.120535	-0.110618	0.290844	0.24502	0.249243	PF13912	0	0	0	0	0	AT1G68360.1	0
Pp3c19_21390	2	IVb	Mix	Yes	1.55377	1.54559	1.52524	2.05738	2.0326	2.03934	-0.79336	-0.809747	-0.814349	-0.636411	-0.648015	-0.634049	PF13912	PTHR26374,PTHR26374:SF161	0	0	0	0	AT2G17180.1	0
Pp3c20_14750	2	III	M	Yes	0.820927	0.718867	0.692998	1.97528	1.93664	1.93649	0.381823	0.345945	0.370306	0.419449	0.355595	0.369994	0	PTHR21385,PTHR21385:SF0	0	0	0	0	AT5G63280.1	0
Pp3c9_13030	2	Ia	Z	No	-1.44121	-1.40199	-1.44653	-2.98192	-2.95408	-3.06174	-0.153287	-0.169878	-0.158102	-0.438948	-0.414557	-0.439929	PF12874,PF16835	PTHR23205,PTHR23205:SF0	KOG0227	0	K12826	0	AT2G32600.1	0
Pp3c2_20240	2	III	Mix	Yes	-0.0996933	-0.0123671	-0.0393818	1.06754	1.08259	1.07762	-0.41513	-0.404715	-0.391247	-0.18801	-0.102265	-0.0954815	0	PTHR10593,PTHR10593:SF20	0	0	0	GO:0006355,GO:0003676	AT3G50700.1	AtIDD2,IDD2
Pp3c1_32440	2	IVc	M	No	-1.46124	-1.37423	-1.37527	-6.13242	-6.1931	-6.36724	-2.97681	-2.99297	-2.96154	-1.08015	-1.00864	-0.992661	PF13912,PF00847	PTHR31241	0	0	0	GO:0006355,GO:0003700	AT2G36450.1	HRD
Pp3c17_13620	2	IVc	Z	Yes	2.14653	2.1524	2.12421	-6.18	-6.17985	-5.60682	-1.59966	-1.59899	-1.58763	-1.7436	-1.71594	-1.66706	PF13912,PF00847	PTHR31241,PTHR31241:SF2	0	0	0	GO:0006355,GO:0003700	AT2G36450.1	HRD
Pp3c3_2100	2	II	Z	No	1.04481	1.01274	0.984096	1.54829	1.51386	1.50596	-0.274986	-0.297855	-0.290466	-0.331142	-0.342103	-0.343203	PF03152	PTHR12555,PTHR12555:SF14	KOG1816	0	0	GO:0006511	AT4G15420.1	0
Pp3c18_21380	2	III	M	Yes	-4.23488	-4.30415	-4.28927	-4.54263	-4.64714	-4.60976	-1.23712	-1.27934	-1.19939	0.986972	0.987091	0.999267	0	PTHR24409,PTHR24409:SF68	0	0	0	0	AT1G51220.1	WIP5
Pp3c7_24100	2	III	M	Yes	-2.4389	-2.2787	-2.24121	-7.67601	-7.74931	-6.94013	1.69216	1.68655	1.71306	0.0658003	0.128662	0.113507	0	PTHR24409,PTHR24409:SF68	0	0	0	0	AT1G51220.1	WIP5
Pp3c13_15520	2	II	M	No	1.673	1.6911	1.66298	2.15335	2.12071	2.11223	0.505652	0.492207	0.504502	-0.56718	-0.538796	-0.533733	PF03106	PTHR31429,PTHR31429:SF1	0	0	0	GO:0043565,GO:0006355,GO:0003700	AT4G04450.1	AtWRKY42,WRKY42
Pp3c4_15830	2	III	Mix	No	2.22861	1.79057	1.76313	3.5168	3.09049	3.08289	-0.136613	-0.389504	-0.379288	-0.595843	-0.755954	-0.746146	0	PTHR14003	0	0	0	0	AT4G06634.1	0
Pp3c4_15820	2	III	Mix	Yes	2.22861	1.79057	1.76313	3.5168	3.09049	3.08289	-0.136613	-0.389504	-0.379288	-0.595843	-0.755954	-0.746146	0	PTHR14003	0	0	0	0	AT4G06634.1	0
Pp3c7_7980	2	III	Mix	Yes	0.612416	0.62174	0.589685	1.37225	1.39322	1.38037	0.364357	0.354089	0.364975	-0.561171	-0.574832	-0.587525	PF13894	PTHR14003	0	0	0	0	AT4G06634.1	0
Pp3c24_2500	2	II	M	Yes	0.238189	0.249986	0.223188	-3.92467	-3.98045	-4.02211	-0.660064	-0.667232	-0.658197	0.884308	0.924318	0.920695	0	PTHR31681,PTHR31681:SF1	0	0	0	0	AT5G54630.1	0
Pp3c11_13030	2	IVc	Q	Yes	2.13684	2.41798	2.39079	0.722044	0.776706	0.743298	-0.662719	-0.606822	-0.548518	0.409924	0.50706	0.532858	PF13912	PTHR26374,PTHR26374:SF209	0	0	0	0	AT2G37740.1	ATZFP10,ZFP10
Pp3c13_23600	3	III	Mix	No	0.78689	0.738454	0.710365	0.274244	0.290385	0.286867	-0.336725	-0.330451	-0.308623	1.22681	1.24791	1.25363	PF12874	PTHR10593,PTHR10593:SF27	KOG3576	0	0	0	AT1G34370.2	STOP1
Pp3c2_11820	3	III	M	Yes	0.330555	0.282848	0.252579	-0.122098	-0.12103	-0.13624	2.09983	2.07661	2.09212	0.345762	0.291416	0.288141	0	PTHR31802,PTHR31802:SF3	0	3.5.1.98	0	0	AT3G44750.1	ATHD2A,HD2A,HDA3,HDT1
Pp3c20_10060	3	III	M	No	0.223406	0.358234	0.335544	-1.31899	-1.35449	-1.39188	-0.483492	-0.452268	-0.414195	0.163588	0.166914	0.170731	0	PTHR13480,PTHR13480:SF0	0	0	K15685	0	AT5G01160.1	0
Pp3c7_19440	3	IVc	Q	Yes	0.777242	0.784827	0.758005	-1.30842	-1.31219	-1.35867	-0.455223	-0.472622	-0.431866	0.572195	0.583099	0.60197	PF13912	PTHR26374,PTHR26374:SF209	0	0	0	0	AT2G37740.1	ATZFP10,ZFP10
Pp3c10_4090	4	III	Z	No	-1.12901	-1.50431	-1.52224	-1.77642	-1.99577	-1.9987	-0.547725	-0.728316	-0.696831	-1.56927	-1.759	-1.73845	0	PTHR36055,PTHR36055:SF1	0	0	0	0	AT4G25610.1	0
Pp3c20_1230	5	III	Z	Yes	-0.118432	-0.102624	-0.131653	-0.720398	-0.729299	-0.739503	-1.88557	-1.89471	-1.87111	-0.314265	-0.317698	-0.31212	PF12874	PTHR35497	0	0	0	0	AT4G28260.1	0
Pp3c14_26080	5	III	Z	No	-1.02774	-1.09795	-1.12833	-0.165136	-0.253439	-0.26578	-0.721119	-0.74545	-0.725331	-0.381867	-0.388121	-0.383079	PF06220	PTHR13173	KOG0150	0	K13220	GO:0008270	AT1G49590.1	0
Pp3c26_4140	5	III	Mix	Yes	-1.15105	-2.0217	-2.05109	-0.875462	-1.79982	-1.82333	-0.717539	-1.19669	-1.17886	-0.481909	-0.920083	-0.913446	PF12874	PTHR10593,PTHR10593:SF27	0	0	0	0	AT1G34370.2	STOP1
Pp3c5_20980	5	III	Mix	No	-1.4302	-1.35797	-1.38127	-1.65782	-1.68064	-1.69782	-0.816	-0.830035	-0.81334	-1.00441	-0.967531	-0.968936	0	PTHR10593,PTHR10593:SF43	0	0	0	0	AT2G01940.1	ATIDD15,SGR5
Pp3c6_10870	5	III	Mix	Yes	-1.42619	-1.39514	-1.40599	-0.122227	-0.170586	-0.17217	-0.80538	-0.93093	-0.940049	-0.173771	-0.294568	-0.312315	PF13912	PTHR10593,PTHR10593:SF43	0	0	0	0	AT2G01940.3	ATIDD15,SGR5
Pp3c6_10890	5	III	Mix	Yes	-1.42619	-1.39514	-1.40599	-0.122227	-0.170586	-0.17217	-0.80538	-0.93093	-0.940049	-0.173771	-0.294568	-0.312315	PF13912	PTHR10593,PTHR10593:SF43	0	0	0	0	AT2G01940.3	ATIDD15,SGR5
Pp3c15_17790	5	III	Mix	Yes	-1.96503	-1.87564	-1.90433	-1.29348	-1.4536	-1.45223	-1.29313	-1.31102	-1.28205	-0.815556	-0.768122	-0.758829	PF12874	PTHR10593,PTHR10593:SF27	KOG2462	0	0	0	AT3G57670.1	NTT,WIP2
Pp3c9_22230	5	III	M	Yes	-1.0364	-1.03285	-1.05708	-0.498099	-0.569731	-0.568572	-1.3947	-1.41363	-1.39284	-0.623549	-0.592171	-0.58317	PF12874	PTHR10593,PTHR10593:SF27	0	0	0	0	AT3G57670.1	NTT,WIP2
Pp3c20_17760	5	III	Z	No	0.492658	0.42371	0.397339	0.601985	0.594844	0.598866	-1.04548	-1.09296	-1.06399	0.374361	0.324642	0.33606	PF01698	PTHR36079,PTHR36079:SF1	0	0	0	GO:0006355,GO:0003677	AT1G36095.1	0
Pp3c11_24630	5	III	Mix	No	-0.771227	-0.835706	-0.862773	-0.0821475	-0.121581	-0.131996	-0.371072	-0.40471	-0.382014	-1.10317	-1.14063	-1.1405	PF02375,PF02373	PTHR10694,PTHR10694:SF38	KOG0958	1.14.11.27	0	0	AT3G48430.1	REF6
Pp3c16_3030	5	II	Z	No	-1.13496	-1.23172	-1.25905	-0.662495	-0.702898	-0.706116	-0.542628	-0.580927	-0.561	-1.36135	-1.42852	-1.42771	PF00443,PF04781,PF04780	PTHR22975,PTHR22975:SF9	KOG1870	3.4.19.12	0	GO:0036459,GO:0016579	AT3G47890.1	0
Pp3c12_5100	5	III	M	No	-1.81181	-1.64466	-1.66947	-1.3104	-1.30273	-1.323	-1.90323	-1.94453	-1.923	-1.09046	-1.21691	-1.21128	0	PTHR14003	0	0	0	0	AT4G06634.1	0
Pp3c10_3440	5	IVc	Q	No	-2.09385	-1.81027	-1.79129	-2.17553	-2.72085	-2.62868	-2.18876	-2.13366	-2.02216	-1.07138	-1.00578	-0.982162	PF13912	0	0	0	0	0	AT2G37740.1	ATZFP10,ZFP10
Pp3c27_4140	6	II	Mix	No	0.513926	0.519982	0.490712	0.346436	0.349453	0.326471	1.31431	1.30327	1.31768	-0.169757	-0.189113	-0.187966	PF10453	PTHR13309	0	0	0	0	AT5G18440.1	0
Pp3c12_7700	6	II	Z	No	0.846401	0.749549	0.716274	1.22588	1.08626	1.08425	1.15474	0.827278	0.837875	0.425597	0.470213	0.497109	PF12874	PTHR23067	KOG4727	0	0	0	AT3G05760.1	0
Pp3c1_23930	6	III	M	Yes	0.0130222	0.117487	0.0866399	0.398707	0.382415	0.388786	2.4064	2.38881	2.4066	0.330074	0.307034	0.303156	0	PTHR31802,PTHR31802:SF3	0	3.5.1.98	0	0	AT3G44750.1	ATHD2A,HD2A,HDA3,HDT1
Pp3c2_6080	6	III	M	No	0.614955	0.5833	0.548901	0.732876	0.719825	0.714209	2.56328	2.54702	2.55961	0.168561	0.150156	0.144411	0	PTHR31802,PTHR31802:SF3	0	3.5.1.98	0	0	AT3G44750.1	ATHD2A,HD2A,HDA3,HDT1
Pp3c15_8160	6	Ia	M	No	0.818342	0.993688	0.968789	0.359485	0.357894	0.334023	1.36318	1.36839	1.38584	0.442288	0.491797	0.497123	PF12874,PF16835	PTHR23205,PTHR23205:SF0	KOG0227	0	K12826	0	AT2G32600.1	0
Pp3c22_9680	6	III	M	No	1.36677	1.29835	1.25848	0.757608	0.686124	0.649546	2.34742	2.30929	2.31303	0.637172	0.614883	0.603187	PF12847	PTHR11006,PTHR11006:SF55	KOG1499	2.1.1.125	K11436	GO:0008168,GO:0006479	AT3G12270.1	ATPRMT3,PRMT3
Pp3c19_5900	6	III	Mix	Yes	-4.69791	-4.66177	-4.50308	-5.51097	-5.55143	-5.5009	-3.61139	-3.61295	-3.52185	-0.967068	-0.915117	-0.891714	0	PTHR24409	0	0	0	0	AT1G51220.1	WIP5
Pp3c15_4950	6	II	M	No	0.790056	0.985261	0.934942	0.716442	0.754757	0.728125	1.32381	1.53998	1.53386	0.462284	0.416302	0.419344	PF01428	PTHR14677,PTHR14677:SF14	0	0	0	GO:0008270	AT2G41835.1	0
Pp3c2_4670	6	III	Z	Yes	1.79841	1.74207	1.71475	1.35382	1.3465	1.33787	2.17032	2.18192	2.19619	0.477435	0.443541	0.441395	PF12756	PTHR13182,PTHR13182:SF8	KOG2785	0	K14816	0	AT4G31420.1	0
Pp3c4_16130	6	II	M	Yes	1.12036	1.12061	1.09266	1.34263	1.29938	1.29154	1.28073	1.26671	1.31679	0.421612	0.390254	0.395747	0	PTHR21354,PTHR21354:SF0	KOG4173	0	0	0	AT5G14140.1	0
AT2G41940	1	IVc	Q	Yes	-1.63059	-1.60391	-1.55315	-2.92513	-2.89348	-2.82665	-1.67385	-1.66439	-1.63643	-0.520873	-0.420631	-0.447256	PF13912	0	0	0	0	0	LOC_Os02g53530.1	0
AT3G02790	1	II	M	Yes	-2.08098	-2.01602	-1.97534	-2.12443	-2.11012	-2.04517	-0.136301	-0.104878	-0.0793403	-1.37688	-1.18791	-1.30519	0	PTHR21213,PTHR21213:SF6	0	0	0	0	LOC_Os06g49490.1	0
AT5G52010	1	IVb	Z	Yes	-1.36981	-1.38988	-1.33985	-1.57351	-1.56742	-1.50118	-0.630176	-0.641575	-0.610691	-0.323195	-0.382034	-0.40401	0	PTHR35744,PTHR35744:SF1	0	0	0	0	LOC_Os06g07020.1	0
AT2G02070	1	III	Mix	Yes	-0.617947	-0.674282	-0.626088	-1.98592	-1.93696	-1.8706	-0.953342	-0.969511	-0.93768	0.631914	0.579377	0.578271	PF12171	PTHR10593,PTHR10593:SF38	0	0	0	0	LOC_Os09g38340.2	0
AT3G44750	1	III	M	Yes	-1.19185	-1.16959	-1.12272	-2.15473	-2.00405	-1.94206	1.29689	1.37556	1.41001	-0.145088	-0.0636487	-0.0809528	PF03066	PTHR31802,PTHR31802:SF5	0	3.5.1.98	0	0	LOC_Os05g51830.1	0
AT5G54630	1	II	M	Yes	-1.1001	-1.11115	-1.06087	-2.51234	-2.53539	-2.47332	-0.545534	-0.539695	-0.511387	0.111123	0.0730221	0.0583308	0	PTHR31681,PTHR31681:SF10	0	0	0	0	LOC_Os01g57650.1	0
AT1G75710	1	II	M	Yes	-2.03618	-2.02734	-1.98327	-2.39898	-2.39016	-2.32936	-1.47334	-1.43937	-1.41608	-0.180149	-0.155145	-0.174663	0	PTHR31681,PTHR31681:SF1	0	0	0	0	LOC_Os04g02510.1	0
AT1G66140	1	IVc	Q	Yes	-2.58313	-2.59813	-2.55701	-3.39465	-3.37332	-3.31439	-1.10264	-1.12691	-1.09846	0.133853	0.158316	0.153558	0	0	0	0	0	0	LOC_Os03g13600.2	0
AT4G17810	1	IVc	Q	Yes	-3.51461	-3.47401	-3.43674	-4.23173	-4.19009	-4.13594	-2.05758	-2.02185	-2.00272	-0.848842	-0.761969	-0.826119	PF13912	PTHR26374,PTHR26374:SF167	0	0	0	0	LOC_Os07g01180.1	0
AT4G27240	1	II	M	Yes	-1.39602	-1.38515	-1.336	-1.71832	-1.73035	-1.67415	-0.408373	-0.427175	-0.398162	-0.173241	-0.191482	-0.212429	0	PTHR31681,PTHR31681:SF10	0	0	0	0	LOC_Os01g57650.1	0
AT1G68130	1	III	Mix	No	-1.43064	-1.49802	-1.4565	-2.24837	-2.16602	-2.104	-1.26481	-1.28937	-1.26629	0.504562	0.44533	0.441284	PF12874	PTHR10593,PTHR10593:SF35	0	0	0	0	LOC_Os09g27650.2	0
AT2G27760	1	II	Z	No	1.20711	1.20504	1.28041	0.700938	0.631521	0.703538	0.389403	0.350612	0.391192	1.38141	1.13931	1.27584	PF01745	PTHR11088,PTHR11088:SF26	KOG1384	2.5.1.8,2.5.1.75	K00791	GO:0009058,GO:0004161	LOC_Os01g73760.1	0
AT2G23740	1	IVb	M	No	1.4748	1.17435	1.23781	0.750813	0.544503	0.614322	-0.195865	-0.134955	-0.106341	2.45554	1.72594	1.89707	PF05033,PF00856	PTHR22884,PTHR22884:SF299	KOG1082	2.1.1.43	0	GO:0034968,GO:0018024,GO:0008270,GO:0005634,GO:0005515	LOC_Os02g47900.1	0
AT4G25610	2	III	Z	No	1.19407	1.16244	1.22389	1.50918	1.49081	1.56758	0.0670332	0.0771252	0.105905	0.612575	0.466336	0.477376	0	PTHR36055,PTHR36055:SF1	0	0	0	0	LOC_Os09g39660.2	0
AT2G01940	2	III	Mix	Yes	2.4993	2.41351	2.4951	1.97731	1.96141	2.0436	0.232821	0.208147	0.238861	0.870625	0.688941	0.730973	0	PTHR34946,PTHR34946:SF2	0	0	0	0	LOC_Os08g36390.1	0
AT3G49930	2	IVb	Q	Yes	-7.05139	-6.43101	-6.69949	-7.05256	-6.51254	-6.71367	-5.29613	-5.08876	-5.22413	-2.14675	-2.00268	-2.12442	PF13912	PTHR26374,PTHR26374:SF208	0	0	0	0	LOC_Os12g39400.1	0
AT1G27730	3	IVb	Q	Yes	0.885697	0.896355	0.958149	3.84765	3.85791	3.9318	2.49805	2.51769	2.55388	2.11927	2.10626	2.12924	PF13912	PTHR26374,PTHR26374:SF208	0	0	0	0	LOC_Os12g39400.1	0
AT1G24625	3	IVc	Q	Yes	-0.382556	-0.406815	-0.353313	-1.49907	-1.50534	-1.43826	-0.0513391	-0.0727621	-0.0448345	-0.457453	-0.420895	-0.45552	0	0	0	0	0	0	LOC_Os03g13600.2	0
AT1G14580	3	III	Mix	Yes	-0.303509	-0.271603	-0.217096	-0.301167	-0.274715	-0.205877	1.5176	1.52373	1.55894	0.0249114	0.1323	0.125162	0	PTHR10593,PTHR10593:SF38	0	0	0	0	LOC_Os09g38340.3	0
AT3G13810	3	III	Mix	Yes	0.514664	0.418362	0.475313	-0.527177	-0.543144	-0.471372	0.994149	0.974512	1.01348	1.35903	1.25723	1.27676	PF12171	PTHR10593,PTHR10593:SF31	0	0	0	0	LOC_Os01g09850.1	0
AT1G72050	3	III	Mix	Yes	0.507568	0.445721	0.502048	-0.33871	-0.362726	-0.296731	0.431525	0.373812	0.408193	1.18648	1.02637	1.0659	0	PTHR24375,PTHR24375:SF106	0	0	K09191	0	LOC_Os02g02424.1	0
AT2G28200	3	IVb	Q	Yes	-0.825839	-0.834469	-0.784997	-1.09793	-1.06559	-0.998578	-1.61163	-1.60118	-1.58232	0.840664	0.799767	0.848315	PF13912	PTHR26374,PTHR26374:SF182	0	0	0	0	LOC_Os04g08060.1	0
AT3G50700	3	III	Mix	Yes	-0.007463	-0.0101336	0.0444068	-1.77773	-1.76719	-1.70196	-1.1366	-1.06808	-1.04196	-0.806451	-0.780792	-0.812495	PF12171	PTHR10593,PTHR10593:SF31	0	0	0	0	LOC_Os03g10140.1	0
AT5G67450	3	IVb	Q	Yes	0.0400721	0.0224062	0.0775262	0.770322	0.731641	0.801638	2.79789	2.74065	2.80957	2.64751	2.3438	2.62723	PF13912	PTHR26374,PTHR26374:SF208	0	0	0	0	LOC_Os12g39400.1	0
AT5G43170	3	IVb	Q	Yes	-0.690265	-0.705232	-0.653081	-1.50206	-1.51663	-1.45573	3.76913	3.73408	3.80059	1.15345	1.11854	1.16515	PF13912	PTHR26374,PTHR26374:SF208	0	0	0	0	LOC_Os12g39400.1	0
AT3G48430	3	III	M	No	1.02804	0.971963	1.03401	0.128605	0.0925024	0.159536	0.410499	0.395239	0.430965	1.73747	1.52147	1.64572	PF02375,PF02373	PTHR10694,PTHR10694:SF38	0	1.14.11.27	0	0	LOC_Os01g67970.1	0
AT3G12270	3	III	Z	No	0.0775829	0.00344488	0.0577419	-0.849312	-0.914681	-0.850365	1.59892	1.56017	1.60371	0.814326	0.740774	0.757496	PF08241	PTHR11006,PTHR11006:SF55	KOG1499	2.1.1.125	K11436	GO:0008168,GO:0008152,GO:0006479	LOC_Os07g44640.1	0
AT5G04340	4	IVb	Q	Yes	2.39586	2.36252	2.44623	3.87449	3.8635	3.938	3.57101	3.5977	3.64665	1.90876	1.91184	1.94059	PF13912	PTHR26374,PTHR26374:SF208	0	0	0	0	LOC_Os03g32220.1	0
AT3G19580	4	IVb	Q	Yes	2.78808	2.79202	2.86041	5.32439	5.33604	5.41752	2.80361	2.80641	2.85704	3.20142	2.93651	3.16251	PF13912	PTHR26374,PTHR26374:SF208	0	0	0	0	LOC_Os12g39400.1	0
AT1G55110	4	III	Mix	Yes	1.56068	1.53193	1.59219	1.83765	1.83438	1.91111	0.802727	0.782041	0.81923	1.56738	1.44789	1.47885	PF12171	PTHR10593,PTHR10593:SF24	KOG3576	0	0	0	LOC_Os01g09850.3	0
AT2G02080	4	III	Mix	Yes	1.6126	1.57797	1.63842	1.01883	0.98865	1.06311	1.35923	1.33216	1.36822	0.783373	0.715607	0.717253	PF13912	PTHR10593,PTHR10593:SF38	KOG2462	0	0	0	LOC_Os09g38340.3	0
AT5G66730	4	III	Mix	Yes	1.39473	1.34029	1.40026	1.29948	1.26755	1.33951	1.17251	1.15927	1.19769	1.15185	1.06282	1.0746	PF12171	PTHR10593,PTHR10593:SF31	0	0	0	0	LOC_Os03g10140.1	0
AT1G30970	4	III	M	Yes	1.06145	1.08542	1.14571	0.973648	0.966128	1.04128	1.05218	1.07236	1.11687	0.975283	1.00371	1.02747	0	PTHR23215	KOG2893	0	0	0	LOC_Os09g38790.3	0
AT5G26610	4	III	M	No	1.59365	1.52432	1.58949	1.23796	1.19587	1.27185	0.458997	0.444162	0.481591	1.1843	1.07955	1.11841	PF12171,PF01585	PTHR17614	0	0	0	GO:0003676	LOC_Os04g02500.2	0
AT5G64610	4	III	M	No	1.00257	1.00021	1.05997	0.855873	0.796618	0.867641	0.0163067	0.0129092	0.042563	0.591773	0.510152	0.509293	PF11717,PF01853	PTHR10615,PTHR10615:SF103	KOG2747	2.3.1.48	K11308	GO:0016747,GO:0006355	LOC_Os07g43360.1	0
AT4G16845	4	II	Z	No	1.60632	1.56599	1.62946	1.59874	1.58848	1.66812	1.05712	1.04495	1.08554	1.05757	0.877402	0.902491	PF09733	PTHR22597	KOG2350	0	0	0	LOC_Os09g13630.1	0
AT3G45260	4	III	Mix	Yes	1.33164	1.27561	1.33491	0.270604	0.206002	0.281876	0.915125	0.882385	0.91896	0.384939	0.281251	0.275633	PF12171	PTHR10593,PTHR10593:SF45	0	0	0	0	LOC_Os01g09850.3	0
AT3G02860	4	Ib	M	No	1.30315	1.21962	1.28175	1.10087	1.0369	1.10971	0.468415	0.44757	0.480888	0.977447	0.79289	0.812697	PF12874	PTHR13278	KOG3032	0	K13104	0	LOC_Os05g41530.1	0
AT3G62240	4	III	Mix	No	1.08155	1.06164	1.12148	1.00823	0.995502	1.07184	-0.173291	-0.183271	-0.151026	0.684848	0.62589	0.632695	0	PTHR22938,PTHR22938:SF0	0	0	0	0	LOC_Os05g19970.1	0
AT1G74250	4	III	M	No	1.38849	1.33163	1.39202	0.857409	0.844409	0.91607	0.381033	0.363141	0.395673	1.18665	0.964318	1.01607	PF12171,PF00226	PTHR24078,PTHR24078:SF232	KOG0717	0	K09506	0	LOC_Os01g32870.2	0
AT5G63280	4	III	D	No	1.34865	1.24836	1.32703	1.1757	1.01794	1.10133	0.725704	0.62516	0.668945	1.22665	1.01168	1.09179	0	PTHR21385,PTHR21385:SF1	0	0	0	0	LOC_Os12g13130.3	0
AT5G51230	4	II	Z	No	1.06947	1.07302	1.13291	0.778949	0.763494	0.835137	-0.00171396	0.0922004	0.123918	1.30597	1.19784	1.24857	PF09733	PTHR22597,PTHR22597:SF0	KOG2350	0	0	0	LOC_Os09g13630.1	0
AT5G04240	4	III	M	No	1.45362	1.37908	1.44562	0.859324	0.85083	0.924962	-0.322332	-0.307152	-0.276986	1.89667	1.66814	1.80696	PF02375,PF02373	PTHR10694,PTHR10694:SF45	KOG1246	1.14.11.27	0	0	LOC_Os01g67970.1	0
AT3G47890	4	IVa	M	No	1.09348	1.08206	1.14533	-0.186333	-0.218617	-0.146271	-0.153791	-0.149207	-0.115618	2.10098	1.84671	2.0301	PF00443,PF04781,PF04780	PTHR22975,PTHR22975:SF9	0	3.4.19.12	0	GO:0036459,GO:0016579	LOC_Os03g06950.1	0
AT5G61190	4	Ib	Mix	No	-0.832416	-0.876392	-0.83919	-2.12132	-2.10096	-2.04597	-0.777472	-0.733258	-0.70635	1.17613	0.98547	1.05754	PF12874,PF01936	PTHR14379,PTHR14379:SF7	0	0	0	GO:0010468,GO:0005777	LOC_Os07g44320.1	0
AT1G25250	5	III	Mix	No	-0.793576	-0.846819	-0.795738	-0.765111	-0.833706	-0.768555	-1.54395	-1.60042	-1.58393	-0.731638	-0.707988	-0.751349	0	PTHR10593,PTHR10593:SF43	0	0	0	0	LOC_Os09g27650.2	0
AT2G37430	5	IVb	Q	Yes	2.91479	2.56647	2.8707	4.25142	3.97171	4.20434	4.94244	4.48287	4.87804	3.29265	2.24846	3.11313	PF13912	PTHR26374,PTHR26374:SF198	0	0	0	0	LOC_Os02g57790.1	0
AT1G68360	5	IVc	Q	Yes	0.704121	0.669178	0.791483	1.77849	1.72267	1.84945	0.869054	0.813198	0.909403	-0.44257	-0.251637	-0.296966	0	0	0	0	0	0	LOC_Os01g04120.1	0
AT1G08290	5	III	Mix	Yes	0.107625	0.00799902	0.0427306	1.52741	1.46754	1.55468	0.917952	0.851623	0.905507	-0.00810057	-0.088083	-0.128372	0	PTHR10593,PTHR10593:SF41	0	0	0	0	LOC_Os06g40960.1	0
AT5G59820	6	IVb	Q	Yes	-0.447279	-0.435149	-0.384435	2.76578	2.76075	2.83262	3.30025	3.27391	3.32346	1.78328	1.67129	1.70444	PF13912	PTHR26374,PTHR26374:SF162	0	0	0	0	LOC_Os02g57790.1	0
AT2G41835	6	II	Mix	No	1.8535	1.82192	1.89044	2.65298	2.64319	2.72084	1.90147	1.88342	1.92758	0.789788	0.713673	0.730991	PF05605,PF01428	PTHR14677,PTHR14677:SF14	KOG3183	0	0	GO:0008270	LOC_Os07g38240.1	0
AT2G24500	6	III	M	Yes	0.47618	0.42561	0.481676	0.268919	0.278973	0.348879	1.67098	1.61566	1.65107	0.377188	0.270397	0.260315	PF12171,PF12756	PTHR13182	KOG2785	0	K14816	0	LOC_Os06g47840.1	0
AT3G46090	6	IVb	Q	Yes	0.682745	0.631309	0.755179	4.39804	4.25782	4.41224	6.98323	6.68514	6.97336	3.82078	3.06522	3.72026	PF13912	PTHR26374,PTHR26374:SF162	0	0	0	0	LOC_Os02g57790.1	0
AT3G57480	6	II	M	No	0.658691	0.594268	0.654164	1.27418	1.23475	1.3099	1.15403	1.09907	1.13877	0.138971	0.0413804	0.0274159	PF01428	PTHR14677,PTHR14677:SF14	KOG3183	0	0	GO:0008270	LOC_Os07g38240.1	0
AT4G16610	6	IVc	Z	Yes	-2.88383	-2.81488	-2.84776	-3.26526	-3.20454	-3.22262	-3.10566	-2.90284	-2.97263	-1.13535	-1.01539	-1.11823	PF13912	PTHR26374,PTHR26374:SF185	0	0	0	0	LOC_Os10g40660.1	0
AT5G03150	6	III	Mix	Yes	-0.940315	-0.950736	-0.922507	-2.59723	-2.44268	-2.41057	-1.552	-1.38606	-1.38651	0.168393	0.187411	0.181525	PF12171	PTHR10593,PTHR10593:SF42	0	0	0	0	LOC_Os02g45054.1	0
